# Supplementary material for: Superhard bulk high-entropy carbides with enhanced toughness via metastable in-situ particles
Source: Nat Commun. 2023 Sep 15;14:5717. doi: 10.1038/s41467-023-41481-6 (PMC10504279; doi:10.1038/s41467-023-41481-6)
Supplement: Supplementary file 3 — Source Data [file 41467_2023_41481_MOESM3_ESM.xlsx]

## Sheet: Figure 1a
Figure 1a	XRD data of the mixed powders with respect to ball-milling time
	0 h		20 h		40 h		60 h		80 h		100 h		110 h
	2θ (°)	Intensity (a.u.)	2θ (°)	Intensity (a.u.)	2θ (°)	Intensity (a.u.)	2θ (°)	Intensity (a.u.)	2θ (°)	Intensity (a.u.)	2θ (°)	Intensity (a.u.)	2θ (°)	Intensity (a.u.)
	20	55	20	82	20	58	20	79	20	79	20	93	20	92
	20.02	66	20.02	72	20.02	68	20.02	93	20.02	93	20.02	109	20.02	81
	20.04	77	20.04	72	20.04	82	20.04	83	20.04	83	20.04	109	20.04	93
	20.06	55	20.06	70	20.06	66	20.06	93	20.06	93	20.06	84	20.06	85
	20.08	66	20.08	80	20.08	81	20.08	85	20.08	85	20.08	112	20.08	76
	20.1	58	20.1	76	20.1	73	20.1	92	20.1	92	20.1	94	20.1	99
	20.12	68	20.12	80	20.12	72	20.12	86	20.12	86	20.12	91	20.12	91
	20.14	60	20.14	70	20.14	62	20.14	74	20.14	74	20.14	88	20.14	95
	20.16	72	20.16	78	20.16	72	20.16	89	20.16	89	20.16	103	20.16	84
	20.18	62	20.18	68	20.18	70	20.18	78	20.18	78	20.18	97	20.18	81
	20.2	61	20.2	86	20.2	58	20.2	98	20.2	98	20.2	112	20.2	91
	20.22	55	20.22	73	20.22	79	20.22	93	20.22	93	20.22	97	20.22	86
	20.24	65	20.24	64	20.24	60	20.24	90	20.24	90	20.24	84	20.24	76
	20.26	61	20.26	69	20.26	73	20.26	78	20.26	78	20.26	92	20.26	74
	20.28	69	20.28	66	20.28	67	20.28	83	20.28	83	20.28	89	20.28	76
	20.3	78	20.3	65	20.3	64	20.3	72	20.3	72	20.3	85	20.3	96
	20.32	56	20.32	64	20.32	76	20.32	78	20.32	78	20.32	109	20.32	94
	20.34	54	20.34	66	20.34	58	20.34	78	20.34	78	20.34	89	20.34	84
	20.36	69	20.36	74	20.36	59	20.36	89	20.36	89	20.36	93	20.36	75
	20.38	64	20.38	65	20.38	63	20.38	94	20.38	94	20.38	105	20.38	94
	20.4	59	20.4	65	20.4	67	20.4	74	20.4	74	20.4	90	20.4	87
	20.42	52	20.42	70	20.42	67	20.42	94	20.42	94	20.42	98	20.42	69
	20.44	65	20.44	76	20.44	74	20.44	85	20.44	85	20.44	105	20.44	81
	20.46	61	20.46	64	20.46	62	20.46	77	20.46	77	20.46	88	20.46	69
	20.48	52	20.48	79	20.48	63	20.48	94	20.48	94	20.48	97	20.48	83
	20.5	58	20.5	70	20.5	74	20.5	88	20.5	88	20.5	92	20.5	78
	20.52	64	20.52	73	20.52	66	20.52	81	20.52	81	20.52	103	20.52	83
	20.54	44	20.54	63	20.54	77	20.54	88	20.54	88	20.54	106	20.54	77
	20.56	44	20.56	77	20.56	70	20.56	93	20.56	93	20.56	77	20.56	98
	20.58	68	20.58	81	20.58	66	20.58	99	20.58	99	20.58	85	20.58	67
	20.6	65	20.6	69	20.6	69	20.6	111	20.6	111	20.6	90	20.6	74
	20.62	56	20.62	61	20.62	54	20.62	85	20.62	85	20.62	101	20.62	78
	20.64	64	20.64	62	20.64	79	20.64	95	20.64	95	20.64	94	20.64	90
	20.66	55	20.66	78	20.66	65	20.66	91	20.66	91	20.66	107	20.66	87
	20.68	71	20.68	71	20.68	75	20.68	83	20.68	83	20.68	75	20.68	83
	20.7	47	20.7	65	20.7	65	20.7	78	20.7	78	20.7	96	20.7	81
	20.72	74	20.72	73	20.72	56	20.72	79	20.72	79	20.72	89	20.72	95
	20.74	60	20.74	69	20.74	55	20.74	71	20.74	71	20.74	82	20.74	82
	20.76	67	20.76	66	20.76	72	20.76	78	20.76	78	20.76	91	20.76	77
	20.78	67	20.78	73	20.78	69	20.78	80	20.78	80	20.78	88	20.78	84
	20.8	64	20.8	67	20.8	77	20.8	81	20.8	81	20.8	92	20.8	87
	20.82	60	20.82	72	20.82	73	20.82	79	20.82	79	20.82	105	20.82	93
	20.84	64	20.84	74	20.84	61	20.84	76	20.84	76	20.84	99	20.84	80
	20.86	62	20.86	87	20.86	62	20.86	70	20.86	70	20.86	82	20.86	76
	20.88	59	20.88	56	20.88	64	20.88	79	20.88	79	20.88	78	20.88	87
	20.9	57	20.9	73	20.9	91	20.9	98	20.9	98	20.9	91	20.9	76
	20.92	73	20.92	82	20.92	61	20.92	95	20.92	95	20.92	91	20.92	86
	20.94	55	20.94	74	20.94	78	20.94	77	20.94	77	20.94	104	20.94	74
	20.96	51	20.96	74	20.96	80	20.96	85	20.96	85	20.96	93	20.96	86
	20.98	37	20.98	73	20.98	65	20.98	90	20.98	90	20.98	88	20.98	78
	21	52	21	75	21	53	21	79	21	79	21	91	21	90
	21.02	47	21.02	67	21.02	65	21.02	94	21.02	94	21.02	88	21.02	79
	21.04	70	21.04	74	21.04	65	21.04	69	21.04	69	21.04	96	21.04	70
	21.06	73	21.06	77	21.06	60	21.06	76	21.06	76	21.06	90	21.06	66
	21.08	58	21.08	63	21.08	57	21.08	88	21.08	88	21.08	83	21.08	79
	21.1	66	21.1	64	21.1	61	21.1	90	21.1	90	21.1	92	21.1	78
	21.12	61	21.12	70	21.12	74	21.12	89	21.12	89	21.12	98	21.12	77
	21.14	59	21.14	72	21.14	76	21.14	90	21.14	90	21.14	80	21.14	87
	21.16	56	21.16	70	21.16	84	21.16	101	21.16	101	21.16	102	21.16	75
	21.18	53	21.18	71	21.18	96	21.18	94	21.18	94	21.18	101	21.18	79
	21.2	58	21.2	76	21.2	87	21.2	80	21.2	80	21.2	88	21.2	86
	21.22	54	21.22	71	21.22	67	21.22	81	21.22	81	21.22	109	21.22	76
	21.24	62	21.24	73	21.24	64	21.24	84	21.24	84	21.24	90	21.24	87
	21.26	59	21.26	63	21.26	77	21.26	84	21.26	84	21.26	101	21.26	79
	21.28	41	21.28	62	21.28	75	21.28	76	21.28	76	21.28	93	21.28	92
	21.3	64	21.3	65	21.3	56	21.3	92	21.3	92	21.3	93	21.3	80
	21.32	61	21.32	51	21.32	76	21.32	72	21.32	72	21.32	106	21.32	95
	21.34	52	21.34	78	21.34	62	21.34	83	21.34	83	21.34	91	21.34	76
	21.36	63	21.36	76	21.36	74	21.36	89	21.36	89	21.36	94	21.36	81
	21.38	58	21.38	68	21.38	69	21.38	96	21.38	96	21.38	88	21.38	101
	21.4	54	21.4	58	21.4	69	21.4	74	21.4	74	21.4	82	21.4	87
	21.42	55	21.42	71	21.42	78	21.42	85	21.42	85	21.42	80	21.42	85
	21.44	53	21.44	69	21.44	72	21.44	68	21.44	68	21.44	96	21.44	75
	21.46	63	21.46	81	21.46	79	21.46	83	21.46	83	21.46	95	21.46	72
	21.48	51	21.48	70	21.48	72	21.48	83	21.48	83	21.48	72	21.48	82
	21.5	46	21.5	73	21.5	69	21.5	76	21.5	76	21.5	95	21.5	72
	21.52	58	21.52	86	21.52	56	21.52	82	21.52	82	21.52	94	21.52	66
	21.54	65	21.54	67	21.54	75	21.54	85	21.54	85	21.54	103	21.54	90
	21.56	69	21.56	84	21.56	65	21.56	72	21.56	72	21.56	111	21.56	92
	21.58	73	21.58	70	21.58	90	21.58	77	21.58	77	21.58	93	21.58	78
	21.6	65	21.6	74	21.6	59	21.6	92	21.6	92	21.6	111	21.6	92
	21.62	70	21.62	79	21.62	71	21.62	86	21.62	86	21.62	83	21.62	71
	21.64	66	21.64	72	21.64	64	21.64	92	21.64	92	21.64	90	21.64	73
	21.66	80	21.66	76	21.66	68	21.66	62	21.66	62	21.66	84	21.66	80
	21.68	71	21.68	67	21.68	80	21.68	80	21.68	80	21.68	81	21.68	89
	21.7	62	21.7	69	21.7	77	21.7	84	21.7	84	21.7	98	21.7	80
	21.72	64	21.72	68	21.72	62	21.72	105	21.72	105	21.72	86	21.72	74
	21.74	38	21.74	69	21.74	76	21.74	91	21.74	91	21.74	91	21.74	80
	21.76	51	21.76	84	21.76	49	21.76	85	21.76	85	21.76	96	21.76	67
	21.78	60	21.78	89	21.78	63	21.78	99	21.78	99	21.78	92	21.78	92
	21.8	55	21.8	78	21.8	76	21.8	78	21.8	78	21.8	94	21.8	76
	21.82	49	21.82	70	21.82	75	21.82	93	21.82	93	21.82	93	21.82	92
	21.84	72	21.84	81	21.84	71	21.84	75	21.84	75	21.84	81	21.84	79
	21.86	61	21.86	80	21.86	68	21.86	88	21.86	88	21.86	102	21.86	70
	21.88	72	21.88	80	21.88	64	21.88	95	21.88	95	21.88	79	21.88	70
	21.9	70	21.9	62	21.9	70	21.9	76	21.9	76	21.9	94	21.9	93
	21.92	72	21.92	58	21.92	68	21.92	95	21.92	95	21.92	87	21.92	77
	21.94	59	21.94	67	21.94	76	21.94	70	21.94	70	21.94	93	21.94	84
	21.96	68	21.96	87	21.96	55	21.96	89	21.96	89	21.96	112	21.96	90
	21.98	79	21.98	85	21.98	64	21.98	89	21.98	89	21.98	89	21.98	73
	22	55	22	70	22	66	22	97	22	97	22	90	22	89
	22.02	74	22.02	81	22.02	83	22.02	89	22.02	89	22.02	103	22.02	69
	22.04	57	22.04	74	22.04	74	22.04	70	22.04	70	22.04	83	22.04	68
	22.06	75	22.06	73	22.06	72	22.06	76	22.06	76	22.06	109	22.06	99
	22.08	47	22.08	52	22.08	73	22.08	84	22.08	84	22.08	100	22.08	81
	22.1	72	22.1	64	22.1	58	22.1	89	22.1	89	22.1	95	22.1	89
	22.12	73	22.12	80	22.12	70	22.12	92	22.12	92	22.12	84	22.12	79
	22.14	63	22.14	83	22.14	77	22.14	79	22.14	79	22.14	109	22.14	92
	22.16	50	22.16	67	22.16	69	22.16	80	22.16	80	22.16	101	22.16	76
	22.18	55	22.18	68	22.18	71	22.18	90	22.18	90	22.18	93	22.18	69
	22.2	57	22.2	69	22.2	75	22.2	87	22.2	87	22.2	92	22.2	90
	22.22	52	22.22	82	22.22	72	22.22	77	22.22	77	22.22	93	22.22	77
	22.24	66	22.24	71	22.24	73	22.24	82	22.24	82	22.24	82	22.24	74
	22.26	53	22.26	51	22.26	66	22.26	79	22.26	79	22.26	91	22.26	81
	22.28	68	22.28	77	22.28	69	22.28	92	22.28	92	22.28	82	22.28	70
	22.3	64	22.3	68	22.3	77	22.3	79	22.3	79	22.3	87	22.3	83
	22.32	77	22.32	77	22.32	65	22.32	90	22.32	90	22.32	87	22.32	82
	22.34	65	22.34	89	22.34	62	22.34	82	22.34	82	22.34	98	22.34	76
	22.36	77	22.36	95	22.36	69	22.36	81	22.36	81	22.36	98	22.36	68
	22.38	64	22.38	91	22.38	63	22.38	96	22.38	96	22.38	92	22.38	89
	22.4	61	22.4	69	22.4	68	22.4	84	22.4	84	22.4	104	22.4	85
	22.42	55	22.42	59	22.42	77	22.42	81	22.42	81	22.42	89	22.42	65
	22.44	55	22.44	63	22.44	62	22.44	82	22.44	82	22.44	87	22.44	73
	22.46	56	22.46	71	22.46	67	22.46	76	22.46	76	22.46	91	22.46	77
	22.48	72	22.48	81	22.48	86	22.48	87	22.48	87	22.48	88	22.48	76
	22.5	46	22.5	81	22.5	84	22.5	86	22.5	86	22.5	77	22.5	75
	22.52	53	22.52	64	22.52	80	22.52	81	22.52	81	22.52	100	22.52	80
	22.54	68	22.54	66	22.54	66	22.54	95	22.54	95	22.54	88	22.54	83
	22.56	53	22.56	66	22.56	53	22.56	82	22.56	82	22.56	99	22.56	76
	22.58	70	22.58	65	22.58	57	22.58	85	22.58	85	22.58	70	22.58	86
	22.6	58	22.6	76	22.6	69	22.6	94	22.6	94	22.6	86	22.6	84
	22.62	51	22.62	69	22.62	69	22.62	76	22.62	76	22.62	105	22.62	71
	22.64	55	22.64	71	22.64	61	22.64	85	22.64	85	22.64	93	22.64	76
	22.66	49	22.66	62	22.66	79	22.66	87	22.66	87	22.66	87	22.66	71
	22.68	58	22.68	62	22.68	74	22.68	95	22.68	95	22.68	97	22.68	79
	22.7	51	22.7	56	22.7	74	22.7	90	22.7	90	22.7	90	22.7	94
	22.72	67	22.72	89	22.72	74	22.72	91	22.72	91	22.72	83	22.72	86
	22.74	82	22.74	70	22.74	69	22.74	84	22.74	84	22.74	94	22.74	78
	22.76	78	22.76	70	22.76	74	22.76	76	22.76	76	22.76	85	22.76	85
	22.78	51	22.78	81	22.78	66	22.78	103	22.78	103	22.78	87	22.78	80
	22.8	64	22.8	87	22.8	64	22.8	80	22.8	80	22.8	97	22.8	86
	22.82	56	22.82	59	22.82	67	22.82	80	22.82	80	22.82	91	22.82	86
	22.84	63	22.84	86	22.84	82	22.84	78	22.84	78	22.84	92	22.84	82
	22.86	64	22.86	69	22.86	87	22.86	86	22.86	86	22.86	107	22.86	77
	22.88	49	22.88	74	22.88	69	22.88	57	22.88	57	22.88	116	22.88	74
	22.9	75	22.9	82	22.9	53	22.9	99	22.9	99	22.9	105	22.9	84
	22.92	63	22.92	71	22.92	72	22.92	85	22.92	85	22.92	108	22.92	74
	22.94	52	22.94	77	22.94	78	22.94	94	22.94	94	22.94	107	22.94	82
	22.96	58	22.96	75	22.96	63	22.96	80	22.96	80	22.96	89	22.96	68
	22.98	69	22.98	64	22.98	64	22.98	80	22.98	80	22.98	108	22.98	102
	23	68	23	73	23	69	23	77	23	77	23	86	23	86
	23.02	50	23.02	72	23.02	68	23.02	81	23.02	81	23.02	99	23.02	75
	23.04	65	23.04	75	23.04	71	23.04	82	23.04	82	23.04	101	23.04	90
	23.06	76	23.06	75	23.06	65	23.06	86	23.06	86	23.06	90	23.06	82
	23.08	64	23.08	70	23.08	70	23.08	88	23.08	88	23.08	88	23.08	88
	23.1	55	23.1	69	23.1	66	23.1	93	23.1	93	23.1	94	23.1	83
	23.12	67	23.12	97	23.12	79	23.12	74	23.12	74	23.12	110	23.12	78
	23.14	85	23.14	74	23.14	77	23.14	90	23.14	90	23.14	75	23.14	59
	23.16	68	23.16	79	23.16	68	23.16	90	23.16	90	23.16	97	23.16	92
	23.18	59	23.18	69	23.18	74	23.18	86	23.18	86	23.18	84	23.18	91
	23.2	62	23.2	73	23.2	77	23.2	77	23.2	77	23.2	88	23.2	75
	23.22	65	23.22	81	23.22	77	23.22	99	23.22	99	23.22	135	23.22	73
	23.24	41	23.24	67	23.24	71	23.24	83	23.24	83	23.24	116	23.24	81
	23.26	66	23.26	76	23.26	65	23.26	81	23.26	81	23.26	93	23.26	75
	23.28	55	23.28	60	23.28	75	23.28	106	23.28	106	23.28	94	23.28	71
	23.3	67	23.3	79	23.3	64	23.3	84	23.3	84	23.3	105	23.3	82
	23.32	59	23.32	65	23.32	63	23.32	92	23.32	92	23.32	105	23.32	76
	23.34	78	23.34	70	23.34	73	23.34	88	23.34	88	23.34	83	23.34	75
	23.36	77	23.36	70	23.36	66	23.36	76	23.36	76	23.36	88	23.36	80
	23.38	54	23.38	78	23.38	84	23.38	88	23.38	88	23.38	84	23.38	75
	23.4	60	23.4	70	23.4	69	23.4	85	23.4	85	23.4	88	23.4	86
	23.42	52	23.42	87	23.42	96	23.42	86	23.42	86	23.42	99	23.42	64
	23.44	52	23.44	81	23.44	73	23.44	83	23.44	83	23.44	91	23.44	89
	23.46	57	23.46	73	23.46	79	23.46	87	23.46	87	23.46	96	23.46	74
	23.48	61	23.48	76	23.48	81	23.48	85	23.48	85	23.48	92	23.48	89
	23.5	53	23.5	72	23.5	75	23.5	88	23.5	88	23.5	81	23.5	93
	23.52	54	23.52	76	23.52	79	23.52	91	23.52	91	23.52	95	23.52	81
	23.54	56	23.54	70	23.54	66	23.54	71	23.54	71	23.54	85	23.54	72
	23.56	71	23.56	72	23.56	73	23.56	89	23.56	89	23.56	80	23.56	62
	23.58	50	23.58	83	23.58	77	23.58	85	23.58	85	23.58	96	23.58	73
	23.6	63	23.6	90	23.6	78	23.6	95	23.6	95	23.6	96	23.6	76
	23.62	66	23.62	69	23.62	64	23.62	85	23.62	85	23.62	93	23.62	79
	23.64	57	23.64	79	23.64	73	23.64	77	23.64	77	23.64	90	23.64	78
	23.66	57	23.66	67	23.66	78	23.66	91	23.66	91	23.66	84	23.66	81
	23.68	69	23.68	64	23.68	87	23.68	76	23.68	76	23.68	94	23.68	79
	23.7	61	23.7	67	23.7	80	23.7	81	23.7	81	23.7	95	23.7	94
	23.72	62	23.72	59	23.72	65	23.72	86	23.72	86	23.72	115	23.72	82
	23.74	66	23.74	64	23.74	67	23.74	82	23.74	82	23.74	89	23.74	86
	23.76	55	23.76	58	23.76	87	23.76	114	23.76	114	23.76	104	23.76	69
	23.78	73	23.78	63	23.78	61	23.78	81	23.78	81	23.78	75	23.78	79
	23.8	61	23.8	82	23.8	65	23.8	83	23.8	83	23.8	90	23.8	73
	23.82	52	23.82	82	23.82	59	23.82	77	23.82	77	23.82	101	23.82	86
	23.84	67	23.84	84	23.84	73	23.84	65	23.84	65	23.84	113	23.84	84
	23.86	66	23.86	73	23.86	80	23.86	87	23.86	87	23.86	98	23.86	88
	23.88	60	23.88	72	23.88	78	23.88	99	23.88	99	23.88	109	23.88	75
	23.9	55	23.9	76	23.9	72	23.9	78	23.9	78	23.9	104	23.9	88
	23.92	64	23.92	86	23.92	72	23.92	93	23.92	93	23.92	81	23.92	92
	23.94	66	23.94	83	23.94	67	23.94	64	23.94	64	23.94	87	23.94	78
	23.96	63	23.96	82	23.96	69	23.96	92	23.96	92	23.96	107	23.96	85
	23.98	62	23.98	95	23.98	57	23.98	85	23.98	85	23.98	101	23.98	79
	24	53	24	70	24	60	24	94	24	94	24	83	24	71
	24.02	54	24.02	68	24.02	74	24.02	80	24.02	80	24.02	87	24.02	70
	24.04	54	24.04	70	24.04	58	24.04	94	24.04	94	24.04	95	24.04	83
	24.06	65	24.06	70	24.06	70	24.06	87	24.06	87	24.06	97	24.06	86
	24.08	60	24.08	80	24.08	79	24.08	105	24.08	105	24.08	95	24.08	90
	24.1	68	24.1	80	24.1	81	24.1	75	24.1	75	24.1	96	24.1	69
	24.12	77	24.12	87	24.12	86	24.12	84	24.12	84	24.12	110	24.12	78
	24.14	83	24.14	70	24.14	85	24.14	85	24.14	85	24.14	88	24.14	75
	24.16	56	24.16	86	24.16	68	24.16	86	24.16	86	24.16	103	24.16	86
	24.18	48	24.18	72	24.18	75	24.18	80	24.18	80	24.18	95	24.18	85
	24.2	55	24.2	74	24.2	64	24.2	70	24.2	70	24.2	84	24.2	75
	24.22	63	24.22	73	24.22	76	24.22	83	24.22	83	24.22	76	24.22	103
	24.24	77	24.24	70	24.24	75	24.24	108	24.24	108	24.24	97	24.24	85
	24.26	71	24.26	78	24.26	66	24.26	79	24.26	79	24.26	74	24.26	84
	24.28	60	24.28	69	24.28	72	24.28	82	24.28	82	24.28	89	24.28	87
	24.3	66	24.3	66	24.3	62	24.3	96	24.3	96	24.3	97	24.3	70
	24.32	66	24.32	76	24.32	79	24.32	90	24.32	90	24.32	97	24.32	89
	24.34	55	24.34	67	24.34	94	24.34	83	24.34	83	24.34	96	24.34	78
	24.36	68	24.36	73	24.36	68	24.36	82	24.36	82	24.36	95	24.36	101
	24.38	64	24.38	84	24.38	67	24.38	97	24.38	97	24.38	109	24.38	76
	24.4	70	24.4	76	24.4	78	24.4	90	24.4	90	24.4	88	24.4	88
	24.42	57	24.42	89	24.42	76	24.42	91	24.42	91	24.42	113	24.42	80
	24.44	62	24.44	83	24.44	67	24.44	101	24.44	101	24.44	112	24.44	91
	24.46	54	24.46	79	24.46	70	24.46	92	24.46	92	24.46	92	24.46	91
	24.48	51	24.48	87	24.48	67	24.48	87	24.48	87	24.48	84	24.48	84
	24.5	63	24.5	75	24.5	80	24.5	84	24.5	84	24.5	86	24.5	82
	24.52	71	24.52	60	24.52	65	24.52	66	24.52	66	24.52	89	24.52	69
	24.54	65	24.54	79	24.54	74	24.54	77	24.54	77	24.54	105	24.54	74
	24.56	65	24.56	90	24.56	65	24.56	82	24.56	82	24.56	77	24.56	73
	24.58	63	24.58	82	24.58	70	24.58	91	24.58	91	24.58	83	24.58	94
	24.6	55	24.6	73	24.6	66	24.6	74	24.6	74	24.6	69	24.6	91
	24.62	61	24.62	73	24.62	73	24.62	80	24.62	80	24.62	71	24.62	89
	24.64	61	24.64	67	24.64	63	24.64	103	24.64	103	24.64	100	24.64	73
	24.66	67	24.66	65	24.66	80	24.66	78	24.66	78	24.66	82	24.66	74
	24.68	78	24.68	53	24.68	78	24.68	87	24.68	87	24.68	113	24.68	87
	24.7	76	24.7	83	24.7	60	24.7	83	24.7	83	24.7	94	24.7	97
	24.72	60	24.72	77	24.72	69	24.72	86	24.72	86	24.72	98	24.72	84
	24.74	68	24.74	81	24.74	69	24.74	91	24.74	91	24.74	76	24.74	106
	24.76	68	24.76	76	24.76	78	24.76	77	24.76	77	24.76	81	24.76	76
	24.78	67	24.78	77	24.78	55	24.78	75	24.78	75	24.78	73	24.78	75
	24.8	61	24.8	72	24.8	69	24.8	71	24.8	71	24.8	92	24.8	77
	24.82	58	24.82	76	24.82	77	24.82	85	24.82	85	24.82	92	24.82	79
	24.84	53	24.84	73	24.84	74	24.84	73	24.84	73	24.84	95	24.84	94
	24.86	75	24.86	65	24.86	85	24.86	88	24.86	88	24.86	97	24.86	91
	24.88	77	24.88	67	24.88	74	24.88	91	24.88	91	24.88	85	24.88	91
	24.9	74	24.9	85	24.9	76	24.9	69	24.9	69	24.9	82	24.9	93
	24.92	64	24.92	79	24.92	67	24.92	85	24.92	85	24.92	88	24.92	87
	24.94	59	24.94	59	24.94	89	24.94	87	24.94	87	24.94	86	24.94	93
	24.96	62	24.96	80	24.96	68	24.96	80	24.96	80	24.96	92	24.96	87
	24.98	67	24.98	80	24.98	67	24.98	96	24.98	96	24.98	101	24.98	85
	25	64	25	66	25	62	25	94	25	94	25	99	25	75
	25.02	61	25.02	74	25.02	82	25.02	76	25.02	76	25.02	93	25.02	84
	25.04	62	25.04	60	25.04	76	25.04	65	25.04	65	25.04	118	25.04	75
	25.06	55	25.06	74	25.06	94	25.06	94	25.06	94	25.06	91	25.06	93
	25.08	70	25.08	69	25.08	79	25.08	75	25.08	75	25.08	88	25.08	81
	25.1	55	25.1	83	25.1	77	25.1	88	25.1	88	25.1	101	25.1	88
	25.12	63	25.12	69	25.12	84	25.12	85	25.12	85	25.12	86	25.12	76
	25.14	61	25.14	76	25.14	82	25.14	99	25.14	99	25.14	99	25.14	84
	25.16	61	25.16	76	25.16	75	25.16	87	25.16	87	25.16	103	25.16	89
	25.18	79	25.18	87	25.18	61	25.18	85	25.18	85	25.18	92	25.18	90
	25.2	69	25.2	74	25.2	70	25.2	84	25.2	84	25.2	100	25.2	77
	25.22	54	25.22	70	25.22	69	25.22	81	25.22	81	25.22	90	25.22	90
	25.24	59	25.24	76	25.24	62	25.24	81	25.24	81	25.24	88	25.24	83
	25.26	55	25.26	77	25.26	89	25.26	90	25.26	90	25.26	101	25.26	74
	25.28	70	25.28	68	25.28	73	25.28	83	25.28	83	25.28	89	25.28	71
	25.3	54	25.3	62	25.3	73	25.3	76	25.3	76	25.3	93	25.3	83
	25.32	57	25.32	65	25.32	66	25.32	81	25.32	81	25.32	103	25.32	103
	25.34	62	25.34	87	25.34	73	25.34	62	25.34	62	25.34	69	25.34	81
	25.36	72	25.36	74	25.36	87	25.36	109	25.36	109	25.36	79	25.36	91
	25.38	57	25.38	78	25.38	65	25.38	86	25.38	86	25.38	90	25.38	74
	25.4	58	25.4	74	25.4	73	25.4	89	25.4	89	25.4	92	25.4	74
	25.42	66	25.42	77	25.42	78	25.42	104	25.42	104	25.42	89	25.42	85
	25.44	68	25.44	60	25.44	76	25.44	79	25.44	79	25.44	102	25.44	90
	25.46	68	25.46	74	25.46	80	25.46	90	25.46	90	25.46	93	25.46	96
	25.48	57	25.48	58	25.48	63	25.48	104	25.48	104	25.48	111	25.48	82
	25.5	59	25.5	81	25.5	76	25.5	69	25.5	69	25.5	81	25.5	79
	25.52	59	25.52	76	25.52	68	25.52	80	25.52	80	25.52	89	25.52	90
	25.54	70	25.54	73	25.54	73	25.54	99	25.54	99	25.54	97	25.54	87
	25.56	59	25.56	70	25.56	72	25.56	90	25.56	90	25.56	103	25.56	79
	25.58	50	25.58	68	25.58	67	25.58	86	25.58	86	25.58	91	25.58	87
	25.6	75	25.6	68	25.6	77	25.6	85	25.6	85	25.6	83	25.6	92
	25.62	55	25.62	73	25.62	76	25.62	98	25.62	98	25.62	84	25.62	71
	25.64	58	25.64	96	25.64	55	25.64	83	25.64	83	25.64	80	25.64	86
	25.66	60	25.66	66	25.66	73	25.66	92	25.66	92	25.66	87	25.66	78
	25.68	60	25.68	75	25.68	68	25.68	93	25.68	93	25.68	113	25.68	65
	25.7	59	25.7	89	25.7	80	25.7	72	25.7	72	25.7	85	25.7	82
	25.72	52	25.72	69	25.72	77	25.72	83	25.72	83	25.72	89	25.72	83
	25.74	76	25.74	61	25.74	68	25.74	89	25.74	89	25.74	85	25.74	79
	25.76	58	25.76	71	25.76	87	25.76	93	25.76	93	25.76	93	25.76	83
	25.78	85	25.78	72	25.78	65	25.78	97	25.78	97	25.78	108	25.78	91
	25.8	67	25.8	77	25.8	70	25.8	80	25.8	80	25.8	113	25.8	97
	25.82	69	25.82	65	25.82	73	25.82	89	25.82	89	25.82	87	25.82	95
	25.84	59	25.84	77	25.84	53	25.84	81	25.84	81	25.84	89	25.84	75
	25.86	70	25.86	68	25.86	66	25.86	98	25.86	98	25.86	81	25.86	80
	25.88	55	25.88	75	25.88	64	25.88	86	25.88	86	25.88	82	25.88	83
	25.9	64	25.9	60	25.9	69	25.9	80	25.9	80	25.9	85	25.9	86
	25.92	72	25.92	74	25.92	79	25.92	79	25.92	79	25.92	86	25.92	96
	25.94	54	25.94	65	25.94	84	25.94	95	25.94	95	25.94	92	25.94	89
	25.96	79	25.96	76	25.96	69	25.96	77	25.96	77	25.96	106	25.96	74
	25.98	54	25.98	57	25.98	86	25.98	69	25.98	69	25.98	95	25.98	81
	26	66	26	71	26	86	26	81	26	81	26	89	26	86
	26.02	53	26.02	79	26.02	80	26.02	89	26.02	89	26.02	94	26.02	103
	26.04	66	26.04	71	26.04	80	26.04	89	26.04	89	26.04	94	26.04	84
	26.06	74	26.06	82	26.06	63	26.06	75	26.06	75	26.06	98	26.06	88
	26.08	64	26.08	70	26.08	75	26.08	87	26.08	87	26.08	107	26.08	84
	26.1	62	26.1	68	26.1	72	26.1	80	26.1	80	26.1	97	26.1	99
	26.12	75	26.12	90	26.12	77	26.12	90	26.12	90	26.12	81	26.12	90
	26.14	57	26.14	71	26.14	59	26.14	92	26.14	92	26.14	96	26.14	65
	26.16	69	26.16	82	26.16	61	26.16	84	26.16	84	26.16	102	26.16	87
	26.18	61	26.18	63	26.18	65	26.18	75	26.18	75	26.18	94	26.18	81
	26.2	72	26.2	87	26.2	63	26.2	82	26.2	82	26.2	79	26.2	87
	26.22	37	26.22	68	26.22	64	26.22	98	26.22	98	26.22	78	26.22	77
	26.24	50	26.24	73	26.24	58	26.24	95	26.24	95	26.24	104	26.24	84
	26.26	71	26.26	74	26.26	79	26.26	77	26.26	77	26.26	109	26.26	83
	26.28	64	26.28	79	26.28	71	26.28	83	26.28	83	26.28	88	26.28	89
	26.3	56	26.3	79	26.3	78	26.3	82	26.3	82	26.3	94	26.3	94
	26.32	66	26.32	88	26.32	61	26.32	95	26.32	95	26.32	90	26.32	73
	26.34	56	26.34	75	26.34	72	26.34	81	26.34	81	26.34	112	26.34	85
	26.36	74	26.36	73	26.36	61	26.36	88	26.36	88	26.36	87	26.36	98
	26.38	47	26.38	73	26.38	74	26.38	84	26.38	84	26.38	97	26.38	90
	26.4	62	26.4	75	26.4	84	26.4	88	26.4	88	26.4	83	26.4	91
	26.42	67	26.42	60	26.42	70	26.42	79	26.42	79	26.42	82	26.42	93
	26.44	58	26.44	86	26.44	57	26.44	81	26.44	81	26.44	84	26.44	79
	26.46	56	26.46	65	26.46	80	26.46	74	26.46	74	26.46	89	26.46	72
	26.48	56	26.48	73	26.48	73	26.48	100	26.48	100	26.48	90	26.48	98
	26.5	65	26.5	62	26.5	73	26.5	86	26.5	86	26.5	104	26.5	81
	26.52	55	26.52	75	26.52	63	26.52	79	26.52	79	26.52	88	26.52	75
	26.54	76	26.54	85	26.54	78	26.54	72	26.54	72	26.54	89	26.54	101
	26.56	78	26.56	69	26.56	64	26.56	72	26.56	72	26.56	95	26.56	90
	26.58	73	26.58	70	26.58	63	26.58	93	26.58	93	26.58	97	26.58	94
	26.6	60	26.6	84	26.6	81	26.6	85	26.6	85	26.6	98	26.6	84
	26.62	75	26.62	82	26.62	69	26.62	75	26.62	75	26.62	86	26.62	92
	26.64	63	26.64	84	26.64	70	26.64	94	26.64	94	26.64	87	26.64	79
	26.66	64	26.66	79	26.66	65	26.66	89	26.66	89	26.66	101	26.66	92
	26.68	68	26.68	75	26.68	66	26.68	85	26.68	85	26.68	100	26.68	74
	26.7	69	26.7	77	26.7	75	26.7	75	26.7	75	26.7	105	26.7	89
	26.72	62	26.72	72	26.72	67	26.72	80	26.72	80	26.72	80	26.72	85
	26.74	68	26.74	61	26.74	74	26.74	83	26.74	83	26.74	98	26.74	80
	26.76	71	26.76	76	26.76	67	26.76	81	26.76	81	26.76	94	26.76	89
	26.78	58	26.78	92	26.78	74	26.78	84	26.78	84	26.78	86	26.78	91
	26.8	66	26.8	76	26.8	72	26.8	86	26.8	86	26.8	84	26.8	94
	26.82	56	26.82	71	26.82	78	26.82	89	26.82	89	26.82	102	26.82	97
	26.84	73	26.84	78	26.84	76	26.84	91	26.84	91	26.84	95	26.84	87
	26.86	63	26.86	75	26.86	73	26.86	78	26.86	78	26.86	94	26.86	84
	26.88	70	26.88	69	26.88	72	26.88	91	26.88	91	26.88	93	26.88	93
	26.9	62	26.9	81	26.9	88	26.9	92	26.9	92	26.9	116	26.9	74
	26.92	63	26.92	89	26.92	76	26.92	81	26.92	81	26.92	99	26.92	66
	26.94	68	26.94	65	26.94	71	26.94	101	26.94	101	26.94	103	26.94	84
	26.96	66	26.96	88	26.96	61	26.96	84	26.96	84	26.96	99	26.96	103
	26.98	76	26.98	72	26.98	69	26.98	88	26.98	88	26.98	95	26.98	94
	27	73	27	59	27	66	27	74	27	74	27	95	27	107
	27.02	57	27.02	86	27.02	75	27.02	108	27.02	108	27.02	97	27.02	97
	27.04	62	27.04	90	27.04	73	27.04	81	27.04	81	27.04	103	27.04	89
	27.06	57	27.06	67	27.06	67	27.06	94	27.06	94	27.06	101	27.06	72
	27.08	60	27.08	74	27.08	57	27.08	77	27.08	77	27.08	103	27.08	88
	27.1	59	27.1	61	27.1	65	27.1	86	27.1	86	27.1	114	27.1	82
	27.12	58	27.12	77	27.12	74	27.12	87	27.12	87	27.12	82	27.12	83
	27.14	58	27.14	66	27.14	68	27.14	84	27.14	84	27.14	114	27.14	90
	27.16	56	27.16	72	27.16	71	27.16	73	27.16	73	27.16	89	27.16	68
	27.18	61	27.18	58	27.18	63	27.18	84	27.18	84	27.18	78	27.18	87
	27.2	69	27.2	80	27.2	66	27.2	76	27.2	76	27.2	72	27.2	87
	27.22	66	27.22	80	27.22	79	27.22	101	27.22	101	27.22	94	27.22	91
	27.24	51	27.24	70	27.24	69	27.24	99	27.24	99	27.24	84	27.24	87
	27.26	61	27.26	78	27.26	92	27.26	80	27.26	80	27.26	102	27.26	66
	27.28	71	27.28	69	27.28	77	27.28	101	27.28	101	27.28	84	27.28	95
	27.3	67	27.3	62	27.3	67	27.3	98	27.3	98	27.3	90	27.3	75
	27.32	61	27.32	59	27.32	70	27.32	75	27.32	75	27.32	91	27.32	92
	27.34	67	27.34	82	27.34	71	27.34	93	27.34	93	27.34	88	27.34	89
	27.36	73	27.36	68	27.36	75	27.36	88	27.36	88	27.36	90	27.36	98
	27.38	55	27.38	69	27.38	70	27.38	87	27.38	87	27.38	79	27.38	94
	27.4	57	27.4	77	27.4	60	27.4	94	27.4	94	27.4	83	27.4	70
	27.42	83	27.42	80	27.42	66	27.42	91	27.42	91	27.42	89	27.42	88
	27.44	57	27.44	72	27.44	67	27.44	82	27.44	82	27.44	107	27.44	74
	27.46	69	27.46	76	27.46	72	27.46	91	27.46	91	27.46	73	27.46	74
	27.48	54	27.48	86	27.48	75	27.48	89	27.48	89	27.48	91	27.48	83
	27.5	82	27.5	66	27.5	101	27.5	69	27.5	69	27.5	82	27.5	83
	27.52	63	27.52	79	27.52	84	27.52	102	27.52	102	27.52	85	27.52	88
	27.54	78	27.54	71	27.54	65	27.54	86	27.54	86	27.54	86	27.54	85
	27.56	70	27.56	72	27.56	75	27.56	83	27.56	83	27.56	95	27.56	79
	27.58	46	27.58	78	27.58	68	27.58	92	27.58	92	27.58	98	27.58	103
	27.6	65	27.6	80	27.6	82	27.6	88	27.6	88	27.6	84	27.6	79
	27.62	64	27.62	83	27.62	97	27.62	91	27.62	91	27.62	90	27.62	71
	27.64	64	27.64	65	27.64	77	27.64	74	27.64	74	27.64	82	27.64	89
	27.66	62	27.66	71	27.66	67	27.66	84	27.66	84	27.66	87	27.66	89
	27.68	71	27.68	80	27.68	61	27.68	92	27.68	92	27.68	93	27.68	71
	27.7	63	27.7	78	27.7	68	27.7	80	27.7	80	27.7	82	27.7	96
	27.72	62	27.72	67	27.72	80	27.72	82	27.72	82	27.72	89	27.72	104
	27.74	70	27.74	73	27.74	74	27.74	87	27.74	87	27.74	97	27.74	84
	27.76	70	27.76	68	27.76	76	27.76	88	27.76	88	27.76	84	27.76	82
	27.78	81	27.78	75	27.78	70	27.78	85	27.78	85	27.78	97	27.78	93
	27.8	62	27.8	92	27.8	69	27.8	85	27.8	85	27.8	88	27.8	80
	27.82	70	27.82	74	27.82	80	27.82	67	27.82	67	27.82	99	27.82	97
	27.84	66	27.84	62	27.84	78	27.84	84	27.84	84	27.84	101	27.84	95
	27.86	53	27.86	77	27.86	68	27.86	81	27.86	81	27.86	99	27.86	72
	27.88	63	27.88	89	27.88	68	27.88	101	27.88	101	27.88	89	27.88	79
	27.9	67	27.9	75	27.9	82	27.9	90	27.9	90	27.9	90	27.9	99
	27.92	82	27.92	81	27.92	82	27.92	88	27.92	88	27.92	96	27.92	81
	27.94	60	27.94	71	27.94	79	27.94	84	27.94	84	27.94	95	27.94	96
	27.96	54	27.96	77	27.96	75	27.96	84	27.96	84	27.96	94	27.96	85
	27.98	47	27.98	82	27.98	78	27.98	85	27.98	85	27.98	89	27.98	89
	28	57	28	79	28	83	28	92	28	92	28	110	28	69
	28.02	59	28.02	75	28.02	66	28.02	108	28.02	108	28.02	97	28.02	85
	28.04	50	28.04	85	28.04	89	28.04	90	28.04	90	28.04	96	28.04	89
	28.06	68	28.06	72	28.06	82	28.06	82	28.06	82	28.06	104	28.06	75
	28.08	81	28.08	88	28.08	78	28.08	96	28.08	96	28.08	90	28.08	81
	28.1	64	28.1	75	28.1	76	28.1	59	28.1	59	28.1	92	28.1	85
	28.12	66	28.12	69	28.12	69	28.12	103	28.12	103	28.12	92	28.12	77
	28.14	63	28.14	83	28.14	52	28.14	99	28.14	99	28.14	116	28.14	88
	28.16	48	28.16	76	28.16	79	28.16	92	28.16	92	28.16	87	28.16	81
	28.18	66	28.18	82	28.18	66	28.18	84	28.18	84	28.18	93	28.18	106
	28.2	55	28.2	86	28.2	63	28.2	96	28.2	96	28.2	92	28.2	90
	28.22	57	28.22	64	28.22	54	28.22	79	28.22	79	28.22	98	28.22	67
	28.24	58	28.24	81	28.24	71	28.24	86	28.24	86	28.24	82	28.24	84
	28.26	65	28.26	74	28.26	82	28.26	82	28.26	82	28.26	92	28.26	63
	28.28	75	28.28	93	28.28	81	28.28	117	28.28	117	28.28	82	28.28	91
	28.3	65	28.3	72	28.3	66	28.3	97	28.3	97	28.3	99	28.3	92
	28.32	54	28.32	75	28.32	67	28.32	84	28.32	84	28.32	105	28.32	85
	28.34	60	28.34	74	28.34	96	28.34	90	28.34	90	28.34	95	28.34	103
	28.36	63	28.36	72	28.36	70	28.36	90	28.36	90	28.36	98	28.36	82
	28.38	67	28.38	82	28.38	66	28.38	81	28.38	81	28.38	86	28.38	67
	28.4	58	28.4	68	28.4	67	28.4	94	28.4	94	28.4	101	28.4	83
	28.42	66	28.42	78	28.42	58	28.42	85	28.42	85	28.42	108	28.42	88
	28.44	76	28.44	74	28.44	72	28.44	89	28.44	89	28.44	99	28.44	83
	28.46	58	28.46	95	28.46	70	28.46	97	28.46	97	28.46	85	28.46	89
	28.48	59	28.48	74	28.48	77	28.48	85	28.48	85	28.48	102	28.48	94
	28.5	81	28.5	88	28.5	85	28.5	102	28.5	102	28.5	98	28.5	86
	28.52	70	28.52	79	28.52	59	28.52	110	28.52	110	28.52	98	28.52	96
	28.54	47	28.54	82	28.54	68	28.54	98	28.54	98	28.54	109	28.54	87
	28.56	61	28.56	65	28.56	60	28.56	89	28.56	89	28.56	80	28.56	86
	28.58	66	28.58	80	28.58	60	28.58	87	28.58	87	28.58	97	28.58	90
	28.6	71	28.6	82	28.6	79	28.6	85	28.6	85	28.6	89	28.6	98
	28.62	60	28.62	86	28.62	85	28.62	97	28.62	97	28.62	97	28.62	87
	28.64	51	28.64	70	28.64	89	28.64	101	28.64	101	28.64	88	28.64	95
	28.66	62	28.66	66	28.66	73	28.66	100	28.66	100	28.66	95	28.66	99
	28.68	55	28.68	73	28.68	77	28.68	96	28.68	96	28.68	101	28.68	74
	28.7	66	28.7	73	28.7	70	28.7	66	28.7	66	28.7	95	28.7	69
	28.72	67	28.72	70	28.72	69	28.72	92	28.72	92	28.72	115	28.72	75
	28.74	57	28.74	85	28.74	75	28.74	100	28.74	100	28.74	112	28.74	92
	28.76	75	28.76	92	28.76	78	28.76	108	28.76	108	28.76	99	28.76	96
	28.78	68	28.78	93	28.78	73	28.78	81	28.78	81	28.78	103	28.78	83
	28.8	67	28.8	75	28.8	73	28.8	90	28.8	90	28.8	97	28.8	73
	28.82	59	28.82	88	28.82	76	28.82	68	28.82	68	28.82	98	28.82	91
	28.84	66	28.84	56	28.84	75	28.84	91	28.84	91	28.84	89	28.84	102
	28.86	72	28.86	76	28.86	72	28.86	68	28.86	68	28.86	78	28.86	88
	28.88	62	28.88	66	28.88	81	28.88	83	28.88	83	28.88	109	28.88	94
	28.9	72	28.9	75	28.9	68	28.9	94	28.9	94	28.9	95	28.9	106
	28.92	57	28.92	77	28.92	71	28.92	84	28.92	84	28.92	95	28.92	86
	28.94	65	28.94	50	28.94	67	28.94	95	28.94	95	28.94	107	28.94	72
	28.96	60	28.96	74	28.96	76	28.96	83	28.96	83	28.96	95	28.96	92
	28.98	56	28.98	74	28.98	72	28.98	80	28.98	80	28.98	107	28.98	102
	29	55	29	82	29	82	29	80	29	80	29	102	29	96
	29.02	62	29.02	86	29.02	93	29.02	96	29.02	96	29.02	98	29.02	95
	29.04	56	29.04	71	29.04	73	29.04	87	29.04	87	29.04	102	29.04	93
	29.06	68	29.06	71	29.06	78	29.06	101	29.06	101	29.06	114	29.06	77
	29.08	79	29.08	64	29.08	72	29.08	98	29.08	98	29.08	83	29.08	84
	29.1	73	29.1	76	29.1	80	29.1	94	29.1	94	29.1	117	29.1	80
	29.12	71	29.12	84	29.12	86	29.12	92	29.12	92	29.12	109	29.12	91
	29.14	58	29.14	83	29.14	66	29.14	84	29.14	84	29.14	88	29.14	103
	29.16	64	29.16	78	29.16	65	29.16	102	29.16	102	29.16	107	29.16	81
	29.18	67	29.18	67	29.18	78	29.18	90	29.18	90	29.18	104	29.18	96
	29.2	56	29.2	74	29.2	80	29.2	82	29.2	82	29.2	89	29.2	105
	29.22	42	29.22	75	29.22	74	29.22	97	29.22	97	29.22	99	29.22	96
	29.24	58	29.24	88	29.24	64	29.24	84	29.24	84	29.24	88	29.24	91
	29.26	56	29.26	62	29.26	71	29.26	99	29.26	99	29.26	96	29.26	83
	29.28	60	29.28	84	29.28	81	29.28	83	29.28	83	29.28	112	29.28	92
	29.3	58	29.3	76	29.3	89	29.3	81	29.3	81	29.3	94	29.3	99
	29.32	63	29.32	93	29.32	73	29.32	95	29.32	95	29.32	92	29.32	84
	29.34	58	29.34	75	29.34	63	29.34	94	29.34	94	29.34	110	29.34	106
	29.36	53	29.36	71	29.36	61	29.36	90	29.36	90	29.36	113	29.36	92
	29.38	55	29.38	67	29.38	69	29.38	94	29.38	94	29.38	99	29.38	93
	29.4	61	29.4	80	29.4	75	29.4	87	29.4	87	29.4	93	29.4	93
	29.42	63	29.42	81	29.42	76	29.42	81	29.42	81	29.42	105	29.42	92
	29.44	69	29.44	91	29.44	88	29.44	94	29.44	94	29.44	103	29.44	93
	29.46	67	29.46	75	29.46	77	29.46	86	29.46	86	29.46	104	29.46	106
	29.48	78	29.48	81	29.48	70	29.48	87	29.48	87	29.48	119	29.48	96
	29.5	61	29.5	79	29.5	69	29.5	85	29.5	85	29.5	97	29.5	89
	29.52	65	29.52	97	29.52	74	29.52	108	29.52	108	29.52	127	29.52	94
	29.54	73	29.54	87	29.54	76	29.54	89	29.54	89	29.54	84	29.54	95
	29.56	70	29.56	84	29.56	62	29.56	100	29.56	100	29.56	112	29.56	90
	29.58	51	29.58	87	29.58	78	29.58	93	29.58	93	29.58	103	29.58	88
	29.6	61	29.6	80	29.6	83	29.6	94	29.6	94	29.6	108	29.6	73
	29.62	50	29.62	95	29.62	83	29.62	108	29.62	108	29.62	110	29.62	96
	29.64	60	29.64	75	29.64	62	29.64	92	29.64	92	29.64	107	29.64	113
	29.66	70	29.66	86	29.66	79	29.66	89	29.66	89	29.66	91	29.66	95
	29.68	54	29.68	83	29.68	61	29.68	93	29.68	93	29.68	84	29.68	100
	29.7	64	29.7	73	29.7	77	29.7	81	29.7	81	29.7	97	29.7	88
	29.72	67	29.72	91	29.72	73	29.72	95	29.72	95	29.72	105	29.72	95
	29.74	59	29.74	79	29.74	76	29.74	87	29.74	87	29.74	109	29.74	94
	29.76	61	29.76	82	29.76	75	29.76	103	29.76	103	29.76	123	29.76	89
	29.78	75	29.78	76	29.78	60	29.78	83	29.78	83	29.78	103	29.78	101
	29.8	56	29.8	83	29.8	83	29.8	99	29.8	99	29.8	98	29.8	88
	29.82	65	29.82	90	29.82	59	29.82	97	29.82	97	29.82	93	29.82	87
	29.84	55	29.84	75	29.84	83	29.84	103	29.84	103	29.84	90	29.84	92
	29.86	72	29.86	101	29.86	73	29.86	92	29.86	92	29.86	100	29.86	90
	29.88	70	29.88	78	29.88	80	29.88	93	29.88	93	29.88	101	29.88	87
	29.9	70	29.9	70	29.9	84	29.9	93	29.9	93	29.9	90	29.9	86
	29.92	66	29.92	94	29.92	96	29.92	108	29.92	108	29.92	91	29.92	113
	29.94	73	29.94	86	29.94	82	29.94	100	29.94	100	29.94	93	29.94	97
	29.96	66	29.96	79	29.96	86	29.96	102	29.96	102	29.96	99	29.96	112
	29.98	55	29.98	76	29.98	85	29.98	112	29.98	112	29.98	104	29.98	91
	30	57	30	78	30	67	30	92	30	92	30	105	30	96
	30.02	62	30.02	80	30.02	88	30.02	96	30.02	96	30.02	120	30.02	86
	30.04	75	30.04	76	30.04	78	30.04	99	30.04	99	30.04	104	30.04	99
	30.06	56	30.06	92	30.06	75	30.06	102	30.06	102	30.06	120	30.06	101
	30.08	72	30.08	78	30.08	78	30.08	82	30.08	82	30.08	97	30.08	87
	30.1	63	30.1	68	30.1	91	30.1	97	30.1	97	30.1	111	30.1	93
	30.12	53	30.12	89	30.12	83	30.12	102	30.12	102	30.12	110	30.12	104
	30.14	70	30.14	87	30.14	68	30.14	87	30.14	87	30.14	95	30.14	93
	30.16	70	30.16	97	30.16	76	30.16	78	30.16	78	30.16	110	30.16	89
	30.18	52	30.18	85	30.18	73	30.18	99	30.18	99	30.18	106	30.18	99
	30.2	66	30.2	93	30.2	69	30.2	100	30.2	100	30.2	123	30.2	97
	30.22	87	30.22	88	30.22	83	30.22	96	30.22	96	30.22	126	30.22	96
	30.24	70	30.24	81	30.24	77	30.24	107	30.24	107	30.24	109	30.24	92
	30.26	56	30.26	96	30.26	73	30.26	102	30.26	102	30.26	111	30.26	106
	30.28	73	30.28	86	30.28	89	30.28	106	30.28	106	30.28	114	30.28	115
	30.3	70	30.3	77	30.3	69	30.3	101	30.3	101	30.3	111	30.3	114
	30.32	64	30.32	95	30.32	65	30.32	95	30.32	95	30.32	99	30.32	116
	30.34	86	30.34	81	30.34	78	30.34	109	30.34	109	30.34	113	30.34	82
	30.36	76	30.36	80	30.36	66	30.36	102	30.36	102	30.36	121	30.36	92
	30.38	71	30.38	93	30.38	84	30.38	91	30.38	91	30.38	114	30.38	101
	30.4	64	30.4	103	30.4	74	30.4	115	30.4	115	30.4	117	30.4	101
	30.42	65	30.42	103	30.42	96	30.42	90	30.42	90	30.42	108	30.42	105
	30.44	68	30.44	81	30.44	84	30.44	102	30.44	102	30.44	104	30.44	100
	30.46	82	30.46	90	30.46	80	30.46	110	30.46	110	30.46	102	30.46	101
	30.48	77	30.48	85	30.48	78	30.48	114	30.48	114	30.48	127	30.48	104
	30.5	65	30.5	90	30.5	98	30.5	91	30.5	91	30.5	116	30.5	100
	30.52	57	30.52	78	30.52	80	30.52	109	30.52	109	30.52	134	30.52	94
	30.54	71	30.54	81	30.54	82	30.54	94	30.54	94	30.54	112	30.54	137
	30.56	57	30.56	88	30.56	79	30.56	127	30.56	127	30.56	107	30.56	113
	30.58	63	30.58	95	30.58	75	30.58	110	30.58	110	30.58	118	30.58	99
	30.6	64	30.6	93	30.6	91	30.6	114	30.6	114	30.6	120	30.6	106
	30.62	60	30.62	103	30.62	82	30.62	94	30.62	94	30.62	110	30.62	108
	30.64	71	30.64	100	30.64	84	30.64	118	30.64	118	30.64	127	30.64	114
	30.66	63	30.66	112	30.66	86	30.66	103	30.66	103	30.66	134	30.66	129
	30.68	61	30.68	111	30.68	74	30.68	96	30.68	96	30.68	127	30.68	99
	30.7	50	30.7	83	30.7	104	30.7	115	30.7	115	30.7	125	30.7	113
	30.72	70	30.72	93	30.72	107	30.72	127	30.72	127	30.72	123	30.72	118
	30.74	61	30.74	106	30.74	95	30.74	117	30.74	117	30.74	134	30.74	117
	30.76	75	30.76	106	30.76	89	30.76	99	30.76	99	30.76	120	30.76	123
	30.78	64	30.78	106	30.78	90	30.78	112	30.78	112	30.78	117	30.78	119
	30.8	75	30.8	104	30.8	70	30.8	130	30.8	130	30.8	145	30.8	128
	30.82	65	30.82	86	30.82	85	30.82	114	30.82	114	30.82	125	30.82	130
	30.84	54	30.84	114	30.84	130	30.84	133	30.84	133	30.84	124	30.84	117
	30.86	76	30.86	104	30.86	96	30.86	121	30.86	121	30.86	142	30.86	127
	30.88	60	30.88	112	30.88	84	30.88	128	30.88	128	30.88	126	30.88	132
	30.9	77	30.9	121	30.9	103	30.9	128	30.9	128	30.9	145	30.9	120
	30.92	67	30.92	121	30.92	107	30.92	122	30.92	122	30.92	156	30.92	123
	30.94	85	30.94	133	30.94	116	30.94	149	30.94	149	30.94	163	30.94	155
	30.96	60	30.96	145	30.96	105	30.96	164	30.96	164	30.96	151	30.96	144
	30.98	75	30.98	122	30.98	121	30.98	140	30.98	140	30.98	142	30.98	151
	31	73	31	131	31	122	31	141	31	141	31	151	31	128
	31.02	66	31.02	130	31.02	98	31.02	169	31.02	169	31.02	158	31.02	167
	31.04	71	31.04	144	31.04	129	31.04	165	31.04	165	31.04	155	31.04	139
	31.06	86	31.06	133	31.06	111	31.06	178	31.06	178	31.06	187	31.06	163
	31.08	84	31.08	134	31.08	142	31.08	184	31.08	184	31.08	163	31.08	148
	31.1	67	31.1	128	31.1	125	31.1	197	31.1	197	31.1	187	31.1	167
	31.12	62	31.12	128	31.12	141	31.12	187	31.12	187	31.12	181	31.12	154
	31.14	76	31.14	179	31.14	127	31.14	209	31.14	209	31.14	204	31.14	166
	31.16	77	31.16	176	31.16	131	31.16	223	31.16	223	31.16	200	31.16	182
	31.18	88	31.18	184	31.18	153	31.18	227	31.18	227	31.18	237	31.18	199
	31.2	76	31.2	218	31.2	125	31.2	225	31.2	225	31.2	182	31.2	206
	31.22	88	31.22	210	31.22	142	31.22	210	31.22	210	31.22	205	31.22	203
	31.24	90	31.24	206	31.24	153	31.24	256	31.24	256	31.24	233	31.24	210
	31.26	84	31.26	213	31.26	153	31.26	269	31.26	269	31.26	232	31.26	226
	31.28	97	31.28	211	31.28	172	31.28	244	31.28	244	31.28	257	31.28	232
	31.3	101	31.3	239	31.3	197	31.3	275	31.3	275	31.3	249	31.3	219
	31.32	95	31.32	288	31.32	195	31.32	271	31.32	271	31.32	268	31.32	289
	31.34	98	31.34	281	31.34	185	31.34	304	31.34	304	31.34	284	31.34	260
	31.36	115	31.36	314	31.36	216	31.36	342	31.36	342	31.36	302	31.36	268
	31.38	127	31.38	309	31.38	202	31.38	327	31.38	327	31.38	312	31.38	299
	31.4	137	31.4	306	31.4	216	31.4	340	31.4	340	31.4	326	31.4	274
	31.42	141	31.42	368	31.42	223	31.42	354	31.42	354	31.42	379	31.42	344
	31.44	157	31.44	377	31.44	253	31.44	392	31.44	392	31.44	405	31.44	345
	31.46	174	31.46	354	31.46	251	31.46	414	31.46	414	31.46	336	31.46	373
	31.48	170	31.48	396	31.48	280	31.48	401	31.48	401	31.48	374	31.48	334
	31.5	184	31.5	386	31.5	298	31.5	417	31.5	417	31.5	390	31.5	335
	31.52	155	31.52	425	31.52	258	31.52	402	31.52	402	31.52	433	31.52	391
	31.54	226	31.54	411	31.54	299	31.54	403	31.54	403	31.54	413	31.54	370
	31.56	230	31.56	458	31.56	270	31.56	432	31.56	432	31.56	361	31.56	393
	31.58	247	31.58	421	31.58	298	31.58	441	31.58	441	31.58	415	31.58	393
	31.6	307	31.6	449	31.6	305	31.6	425	31.6	425	31.6	397	31.6	376
	31.62	280	31.62	411	31.62	302	31.62	380	31.62	380	31.62	392	31.62	344
	31.64	397	31.64	480	31.64	317	31.64	393	31.64	393	31.64	365	31.64	371
	31.66	437	31.66	387	31.66	311	31.66	418	31.66	418	31.66	365	31.66	377
	31.68	523	31.68	385	31.68	286	31.68	387	31.68	387	31.68	350	31.68	363
	31.7	603	31.7	360	31.7	281	31.7	389	31.7	389	31.7	325	31.7	356
	31.72	750	31.72	358	31.72	283	31.72	333	31.72	333	31.72	323	31.72	327
	31.74	910	31.74	299	31.74	293	31.74	361	31.74	361	31.74	318	31.74	338
	31.76	1015	31.76	299	31.76	290	31.76	314	31.76	314	31.76	308	31.76	296
	31.78	1141	31.78	285	31.78	246	31.78	302	31.78	302	31.78	285	31.78	312
	31.8	1122	31.8	281	31.8	267	31.8	319	31.8	319	31.8	274	31.8	276
	31.82	1080	31.82	260	31.82	221	31.82	284	31.82	284	31.82	276	31.82	277
	31.84	943	31.84	246	31.84	248	31.84	248	31.84	248	31.84	233	31.84	268
	31.86	850	31.86	250	31.86	228	31.86	274	31.86	274	31.86	236	31.86	270
	31.88	655	31.88	237	31.88	185	31.88	239	31.88	239	31.88	253	31.88	267
	31.9	541	31.9	221	31.9	208	31.9	234	31.9	234	31.9	251	31.9	260
	31.92	464	31.92	198	31.92	207	31.92	229	31.92	229	31.92	224	31.92	227
	31.94	330	31.94	207	31.94	181	31.94	223	31.94	223	31.94	246	31.94	254
	31.96	281	31.96	182	31.96	179	31.96	204	31.96	204	31.96	228	31.96	232
	31.98	196	31.98	168	31.98	181	31.98	221	31.98	221	31.98	198	31.98	220
	32	196	32	155	32	184	32	215	32	215	32	205	32	205
	32.02	175	32.02	167	32.02	172	32.02	218	32.02	218	32.02	208	32.02	204
	32.04	138	32.04	167	32.04	151	32.04	203	32.04	203	32.04	216	32.04	208
	32.06	140	32.06	157	32.06	151	32.06	209	32.06	209	32.06	199	32.06	208
	32.08	121	32.08	160	32.08	161	32.08	209	32.08	209	32.08	198	32.08	186
	32.1	135	32.1	147	32.1	171	32.1	198	32.1	198	32.1	209	32.1	181
	32.12	113	32.12	169	32.12	166	32.12	202	32.12	202	32.12	195	32.12	184
	32.14	104	32.14	185	32.14	163	32.14	172	32.14	172	32.14	201	32.14	185
	32.16	119	32.16	154	32.16	129	32.16	166	32.16	166	32.16	206	32.16	191
	32.18	111	32.18	155	32.18	149	32.18	183	32.18	183	32.18	199	32.18	196
	32.2	94	32.2	165	32.2	144	32.2	193	32.2	193	32.2	176	32.2	184
	32.22	94	32.22	162	32.22	136	32.22	200	32.22	200	32.22	184	32.22	205
	32.24	101	32.24	148	32.24	124	32.24	180	32.24	180	32.24	199	32.24	188
	32.26	95	32.26	168	32.26	164	32.26	197	32.26	197	32.26	187	32.26	190
	32.28	95	32.28	149	32.28	137	32.28	156	32.28	156	32.28	190	32.28	189
	32.3	102	32.3	161	32.3	150	32.3	165	32.3	165	32.3	170	32.3	193
	32.32	93	32.32	139	32.32	136	32.32	163	32.32	163	32.32	163	32.32	185
	32.34	86	32.34	174	32.34	126	32.34	151	32.34	151	32.34	184	32.34	170
	32.36	83	32.36	138	32.36	140	32.36	195	32.36	195	32.36	179	32.36	173
	32.38	88	32.38	151	32.38	136	32.38	173	32.38	173	32.38	194	32.38	178
	32.4	81	32.4	154	32.4	148	32.4	171	32.4	171	32.4	170	32.4	165
	32.42	96	32.42	175	32.42	133	32.42	186	32.42	186	32.42	172	32.42	162
	32.44	100	32.44	173	32.44	123	32.44	177	32.44	177	32.44	179	32.44	177
	32.46	104	32.46	149	32.46	126	32.46	187	32.46	187	32.46	172	32.46	175
	32.48	97	32.48	165	32.48	148	32.48	195	32.48	195	32.48	195	32.48	196
	32.5	74	32.5	168	32.5	126	32.5	166	32.5	166	32.5	184	32.5	180
	32.52	76	32.52	163	32.52	118	32.52	188	32.52	188	32.52	164	32.52	200
	32.54	81	32.54	165	32.54	143	32.54	185	32.54	185	32.54	169	32.54	170
	32.56	74	32.56	179	32.56	131	32.56	165	32.56	165	32.56	194	32.56	179
	32.58	85	32.58	138	32.58	131	32.58	157	32.58	157	32.58	173	32.58	171
	32.6	86	32.6	198	32.6	129	32.6	183	32.6	183	32.6	200	32.6	194
	32.62	81	32.62	171	32.62	141	32.62	202	32.62	202	32.62	173	32.62	189
	32.64	84	32.64	146	32.64	138	32.64	188	32.64	188	32.64	179	32.64	172
	32.66	68	32.66	183	32.66	151	32.66	165	32.66	165	32.66	199	32.66	172
	32.68	90	32.68	183	32.68	136	32.68	178	32.68	178	32.68	194	32.68	153
	32.7	89	32.7	186	32.7	145	32.7	194	32.7	194	32.7	191	32.7	210
	32.72	108	32.72	206	32.72	136	32.72	199	32.72	199	32.72	181	32.72	168
	32.74	118	32.74	193	32.74	142	32.74	180	32.74	180	32.74	186	32.74	163
	32.76	95	32.76	181	32.76	144	32.76	194	32.76	194	32.76	182	32.76	211
	32.78	93	32.78	167	32.78	166	32.78	198	32.78	198	32.78	197	32.78	168
	32.8	91	32.8	181	32.8	148	32.8	191	32.8	191	32.8	208	32.8	198
	32.82	112	32.82	188	32.82	142	32.82	211	32.82	211	32.82	188	32.82	206
	32.84	105	32.84	184	32.84	170	32.84	197	32.84	197	32.84	179	32.84	192
	32.86	112	32.86	236	32.86	155	32.86	198	32.86	198	32.86	209	32.86	235
	32.88	108	32.88	218	32.88	126	32.88	207	32.88	207	32.88	180	32.88	182
	32.9	125	32.9	216	32.9	164	32.9	222	32.9	222	32.9	200	32.9	191
	32.92	115	32.92	189	32.92	148	32.92	213	32.92	213	32.92	208	32.92	203
	32.94	110	32.94	232	32.94	150	32.94	206	32.94	206	32.94	194	32.94	216
	32.96	129	32.96	222	32.96	153	32.96	209	32.96	209	32.96	193	32.96	199
	32.98	124	32.98	233	32.98	159	32.98	202	32.98	202	32.98	216	32.98	176
	33	149	33	246	33	161	33	206	33	206	33	221	33	178
	33.02	153	33.02	221	33.02	162	33.02	229	33.02	229	33.02	202	33.02	197
	33.04	176	33.04	230	33.04	146	33.04	231	33.04	231	33.04	216	33.04	196
	33.06	180	33.06	227	33.06	167	33.06	228	33.06	228	33.06	224	33.06	219
	33.08	189	33.08	246	33.08	169	33.08	224	33.08	224	33.08	231	33.08	240
	33.1	223	33.1	219	33.1	174	33.1	211	33.1	211	33.1	202	33.1	209
	33.12	224	33.12	219	33.12	186	33.12	236	33.12	236	33.12	238	33.12	240
	33.14	243	33.14	234	33.14	176	33.14	247	33.14	247	33.14	205	33.14	238
	33.16	299	33.16	211	33.16	178	33.16	243	33.16	243	33.16	234	33.16	194
	33.18	342	33.18	240	33.18	176	33.18	228	33.18	228	33.18	211	33.18	233
	33.2	388	33.2	227	33.2	178	33.2	242	33.2	242	33.2	230	33.2	231
	33.22	474	33.22	237	33.22	198	33.22	246	33.22	246	33.22	238	33.22	238
	33.24	575	33.24	222	33.24	167	33.24	237	33.24	237	33.24	250	33.24	249
	33.26	631	33.26	223	33.26	203	33.26	258	33.26	258	33.26	247	33.26	226
	33.28	859	33.28	215	33.28	181	33.28	241	33.28	241	33.28	229	33.28	256
	33.3	967	33.3	235	33.3	189	33.3	262	33.3	262	33.3	247	33.3	251
	33.32	1089	33.32	228	33.32	176	33.32	225	33.32	225	33.32	281	33.32	239
	33.34	1096	33.34	226	33.34	187	33.34	256	33.34	256	33.34	261	33.34	262
	33.36	1080	33.36	241	33.36	180	33.36	257	33.36	257	33.36	270	33.36	272
	33.38	944	33.38	204	33.38	181	33.38	280	33.38	280	33.38	241	33.38	256
	33.4	870	33.4	233	33.4	185	33.4	264	33.4	264	33.4	266	33.4	272
	33.42	707	33.42	231	33.42	191	33.42	295	33.42	295	33.42	268	33.42	258
	33.44	612	33.44	212	33.44	182	33.44	291	33.44	291	33.44	272	33.44	261
	33.46	484	33.46	239	33.46	193	33.46	302	33.46	302	33.46	246	33.46	275
	33.48	392	33.48	245	33.48	203	33.48	250	33.48	250	33.48	262	33.48	255
	33.5	294	33.5	237	33.5	181	33.5	290	33.5	290	33.5	282	33.5	261
	33.52	225	33.52	229	33.52	200	33.52	308	33.52	308	33.52	300	33.52	298
	33.54	182	33.54	215	33.54	209	33.54	311	33.54	311	33.54	265	33.54	302
	33.56	162	33.56	172	33.56	208	33.56	265	33.56	265	33.56	299	33.56	297
	33.58	155	33.58	222	33.58	197	33.58	307	33.58	307	33.58	321	33.58	257
	33.6	137	33.6	239	33.6	231	33.6	287	33.6	287	33.6	329	33.6	282
	33.62	135	33.62	212	33.62	200	33.62	288	33.62	288	33.62	325	33.62	278
	33.64	142	33.64	205	33.64	213	33.64	292	33.64	292	33.64	332	33.64	304
	33.66	101	33.66	213	33.66	186	33.66	326	33.66	326	33.66	298	33.66	336
	33.68	120	33.68	219	33.68	202	33.68	313	33.68	313	33.68	361	33.68	298
	33.7	126	33.7	221	33.7	213	33.7	329	33.7	329	33.7	343	33.7	340
	33.72	108	33.72	206	33.72	217	33.72	297	33.72	297	33.72	366	33.72	346
	33.74	124	33.74	229	33.74	235	33.74	355	33.74	355	33.74	360	33.74	344
	33.76	93	33.76	218	33.76	219	33.76	367	33.76	367	33.76	395	33.76	349
	33.78	101	33.78	255	33.78	253	33.78	333	33.78	333	33.78	347	33.78	369
	33.8	89	33.8	231	33.8	201	33.8	368	33.8	368	33.8	369	33.8	365
	33.82	100	33.82	250	33.82	237	33.82	377	33.82	377	33.82	420	33.82	367
	33.84	91	33.84	258	33.84	252	33.84	332	33.84	332	33.84	399	33.84	423
	33.86	87	33.86	263	33.86	217	33.86	341	33.86	341	33.86	424	33.86	397
	33.88	81	33.88	239	33.88	214	33.88	394	33.88	394	33.88	398	33.88	398
	33.9	102	33.9	260	33.9	226	33.9	401	33.9	401	33.9	398	33.9	436
	33.92	88	33.92	232	33.92	248	33.92	419	33.92	419	33.92	383	33.92	429
	33.94	101	33.94	239	33.94	241	33.94	433	33.94	433	33.94	427	33.94	397
	33.96	100	33.96	236	33.96	257	33.96	424	33.96	424	33.96	428	33.96	433
	33.98	100	33.98	251	33.98	273	33.98	415	33.98	415	33.98	454	33.98	445
	34	89	34	268	34	274	34	446	34	446	34	416	34	478
	34.02	92	34.02	281	34.02	252	34.02	428	34.02	428	34.02	466	34.02	476
	34.04	97	34.04	272	34.04	269	34.04	428	34.04	428	34.04	467	34.04	467
	34.06	103	34.06	293	34.06	273	34.06	424	34.06	424	34.06	489	34.06	502
	34.08	106	34.08	306	34.08	262	34.08	471	34.08	471	34.08	474	34.08	514
	34.1	112	34.1	296	34.1	289	34.1	479	34.1	479	34.1	507	34.1	485
	34.12	83	34.12	280	34.12	276	34.12	490	34.12	490	34.12	461	34.12	476
	34.14	97	34.14	306	34.14	287	34.14	438	34.14	438	34.14	519	34.14	536
	34.16	94	34.16	329	34.16	337	34.16	498	34.16	498	34.16	529	34.16	505
	34.18	101	34.18	320	34.18	323	34.18	542	34.18	542	34.18	548	34.18	534
	34.2	97	34.2	322	34.2	336	34.2	543	34.2	543	34.2	587	34.2	541
	34.22	111	34.22	313	34.22	290	34.22	469	34.22	469	34.22	566	34.22	604
	34.24	116	34.24	333	34.24	332	34.24	544	34.24	544	34.24	553	34.24	576
	34.26	100	34.26	351	34.26	353	34.26	561	34.26	561	34.26	624	34.26	606
	34.28	108	34.28	374	34.28	353	34.28	551	34.28	551	34.28	607	34.28	608
	34.3	107	34.3	388	34.3	352	34.3	586	34.3	586	34.3	614	34.3	622
	34.32	89	34.32	393	34.32	367	34.32	557	34.32	557	34.32	622	34.32	605
	34.34	109	34.34	385	34.34	389	34.34	532	34.34	532	34.34	612	34.34	684
	34.36	115	34.36	411	34.36	374	34.36	619	34.36	619	34.36	618	34.36	696
	34.38	119	34.38	425	34.38	382	34.38	600	34.38	600	34.38	622	34.38	669
	34.4	110	34.4	435	34.4	407	34.4	615	34.4	615	34.4	676	34.4	679
	34.42	133	34.42	451	34.42	387	34.42	628	34.42	628	34.42	686	34.42	681
	34.44	138	34.44	449	34.44	426	34.44	620	34.44	620	34.44	733	34.44	716
	34.46	146	34.46	503	34.46	440	34.46	659	34.46	659	34.46	700	34.46	784
	34.48	143	34.48	500	34.48	427	34.48	706	34.48	706	34.48	766	34.48	756
	34.5	147	34.5	537	34.5	446	34.5	683	34.5	683	34.5	740	34.5	748
	34.52	158	34.52	548	34.52	440	34.52	746	34.52	746	34.52	734	34.52	777
	34.54	186	34.54	600	34.54	473	34.54	738	34.54	738	34.54	739	34.54	811
	34.56	200	34.56	586	34.56	503	34.56	723	34.56	723	34.56	778	34.56	789
	34.58	206	34.58	596	34.58	485	34.58	754	34.58	754	34.58	796	34.58	843
	34.6	224	34.6	647	34.6	478	34.6	757	34.6	757	34.6	825	34.6	771
	34.62	243	34.62	617	34.62	516	34.62	785	34.62	785	34.62	761	34.62	746
	34.64	249	34.64	630	34.64	541	34.64	801	34.64	801	34.64	812	34.64	850
	34.66	324	34.66	692	34.66	562	34.66	857	34.66	857	34.66	779	34.66	794
	34.68	319	34.68	733	34.68	541	34.68	846	34.68	846	34.68	800	34.68	851
	34.7	373	34.7	773	34.7	555	34.7	875	34.7	875	34.7	815	34.7	846
	34.72	403	34.72	807	34.72	574	34.72	949	34.72	949	34.72	925	34.72	930
	34.74	417	34.74	796	34.74	615	34.74	916	34.74	916	34.74	854	34.74	827
	34.76	470	34.76	790	34.76	599	34.76	920	34.76	920	34.76	840	34.76	846
	34.78	551	34.78	856	34.78	622	34.78	937	34.78	937	34.78	863	34.78	867
	34.8	616	34.8	896	34.8	607	34.8	939	34.8	939	34.8	902	34.8	887
	34.82	664	34.82	877	34.82	643	34.82	945	34.82	945	34.82	923	34.82	886
	34.84	746	34.84	943	34.84	688	34.84	968	34.84	968	34.84	857	34.84	929
	34.86	836	34.86	951	34.86	640	34.86	961	34.86	961	34.86	892	34.86	883
	34.88	941	34.88	949	34.88	687	34.88	1011	34.88	1011	34.88	913	34.88	885
	34.9	1054	34.9	906	34.9	674	34.9	997	34.9	997	34.9	948	34.9	921
	34.92	1164	34.92	955	34.92	693	34.92	1023	34.92	1023	34.92	922	34.92	886
	34.94	1439	34.94	990	34.94	727	34.94	904	34.94	904	34.94	892	34.94	970
	34.96	1681	34.96	959	34.96	739	34.96	957	34.96	957	34.96	921	34.96	885
	34.98	1928	34.98	935	34.98	727	34.98	942	34.98	942	34.98	922	34.98	934
	35	2257	35	990	35	709	35	947	35	947	35	851	35	936
	35.02	2630	35.02	986	35.02	716	35.02	944	35.02	944	35.02	838	35.02	888
	35.04	2918	35.04	962	35.04	697	35.04	963	35.04	963	35.04	887	35.04	899
	35.06	3133	35.06	904	35.06	645	35.06	953	35.06	953	35.06	860	35.06	887
	35.08	3302	35.08	929	35.08	663	35.08	951	35.08	951	35.08	854	35.08	899
	35.1	3457	35.1	928	35.1	671	35.1	950	35.1	950	35.1	839	35.1	949
	35.12	3690	35.12	880	35.12	692	35.12	910	35.12	910	35.12	883	35.12	925
	35.14	3612	35.14	872	35.14	701	35.14	911	35.14	911	35.14	836	35.14	878
	35.16	3381	35.16	826	35.16	634	35.16	888	35.16	888	35.16	792	35.16	868
	35.18	2983	35.18	847	35.18	660	35.18	830	35.18	830	35.18	792	35.18	859
	35.2	2593	35.2	850	35.2	620	35.2	836	35.2	836	35.2	837	35.2	790
	35.22	2371	35.22	824	35.22	664	35.22	832	35.22	832	35.22	777	35.22	816
	35.24	1965	35.24	781	35.24	640	35.24	843	35.24	843	35.24	772	35.24	829
	35.26	1640	35.26	752	35.26	613	35.26	803	35.26	803	35.26	774	35.26	832
	35.28	1399	35.28	668	35.28	599	35.28	819	35.28	819	35.28	746	35.28	850
	35.3	1150	35.3	744	35.3	577	35.3	752	35.3	752	35.3	752	35.3	800
	35.32	964	35.32	770	35.32	591	35.32	834	35.32	834	35.32	767	35.32	762
	35.34	777	35.34	733	35.34	578	35.34	795	35.34	795	35.34	709	35.34	830
	35.36	681	35.36	745	35.36	595	35.36	824	35.36	824	35.36	751	35.36	772
	35.38	613	35.38	698	35.38	583	35.38	786	35.38	786	35.38	773	35.38	753
	35.4	544	35.4	692	35.4	567	35.4	727	35.4	727	35.4	754	35.4	808
	35.42	554	35.42	742	35.42	556	35.42	755	35.42	755	35.42	728	35.42	750
	35.44	498	35.44	649	35.44	585	35.44	757	35.44	757	35.44	731	35.44	766
	35.46	469	35.46	687	35.46	547	35.46	776	35.46	776	35.46	763	35.46	804
	35.48	431	35.48	676	35.48	579	35.48	801	35.48	801	35.48	747	35.48	726
	35.5	398	35.5	709	35.5	548	35.5	776	35.5	776	35.5	705	35.5	786
	35.52	385	35.52	676	35.52	537	35.52	790	35.52	790	35.52	686	35.52	765
	35.54	445	35.54	714	35.54	599	35.54	798	35.54	798	35.54	702	35.54	742
	35.56	389	35.56	733	35.56	531	35.56	734	35.56	734	35.56	744	35.56	739
	35.58	377	35.58	748	35.58	584	35.58	767	35.58	767	35.58	749	35.58	754
	35.6	374	35.6	785	35.6	522	35.6	757	35.6	757	35.6	800	35.6	750
	35.62	408	35.62	772	35.62	582	35.62	774	35.62	774	35.62	742	35.62	733
	35.64	424	35.64	789	35.64	573	35.64	775	35.64	775	35.64	716	35.64	735
	35.66	433	35.66	772	35.66	550	35.66	785	35.66	785	35.66	707	35.66	714
	35.68	453	35.68	809	35.68	556	35.68	822	35.68	822	35.68	734	35.68	766
	35.7	488	35.7	765	35.7	562	35.7	792	35.7	792	35.7	716	35.7	769
	35.72	555	35.72	763	35.72	529	35.72	776	35.72	776	35.72	724	35.72	768
	35.74	570	35.74	786	35.74	548	35.74	753	35.74	753	35.74	716	35.74	728
	35.76	698	35.76	774	35.76	573	35.76	738	35.76	738	35.76	703	35.76	690
	35.78	730	35.78	762	35.78	545	35.78	809	35.78	809	35.78	673	35.78	720
	35.8	894	35.8	737	35.8	569	35.8	747	35.8	747	35.8	679	35.8	747
	35.82	1039	35.82	701	35.82	535	35.82	713	35.82	713	35.82	714	35.82	675
	35.84	1277	35.84	690	35.84	533	35.84	684	35.84	684	35.84	670	35.84	654
	35.86	1590	35.86	653	35.86	509	35.86	637	35.86	637	35.86	657	35.86	683
	35.88	1842	35.88	658	35.88	527	35.88	651	35.88	651	35.88	606	35.88	655
	35.9	2165	35.9	624	35.9	530	35.9	639	35.9	639	35.9	602	35.9	614
	35.92	2400	35.92	659	35.92	441	35.92	609	35.92	609	35.92	589	35.92	660
	35.94	2361	35.94	580	35.94	488	35.94	619	35.94	619	35.94	556	35.94	559
	35.96	2320	35.96	529	35.96	499	35.96	581	35.96	581	35.96	603	35.96	574
	35.98	2115	35.98	541	35.98	431	35.98	552	35.98	552	35.98	538	35.98	549
	36	1823	36	517	36	473	36	571	36	571	36	541	36	501
	36.02	1652	36.02	509	36.02	402	36.02	557	36.02	557	36.02	484	36.02	533
	36.04	1368	36.04	493	36.04	400	36.04	516	36.04	516	36.04	511	36.04	557
	36.06	1170	36.06	451	36.06	382	36.06	477	36.06	477	36.06	450	36.06	496
	36.08	875	36.08	424	36.08	397	36.08	478	36.08	478	36.08	458	36.08	503
	36.1	785	36.1	395	36.1	341	36.1	468	36.1	468	36.1	456	36.1	493
	36.12	563	36.12	404	36.12	330	36.12	421	36.12	421	36.12	444	36.12	475
	36.14	526	36.14	390	36.14	350	36.14	443	36.14	443	36.14	404	36.14	420
	36.16	476	36.16	379	36.16	334	36.16	414	36.16	414	36.16	407	36.16	392
	36.18	442	36.18	348	36.18	335	36.18	421	36.18	421	36.18	410	36.18	441
	36.2	436	36.2	330	36.2	314	36.2	383	36.2	383	36.2	379	36.2	424
	36.22	416	36.22	331	36.22	280	36.22	385	36.22	385	36.22	364	36.22	355
	36.24	387	36.24	328	36.24	318	36.24	362	36.24	362	36.24	382	36.24	362
	36.26	335	36.26	282	36.26	247	36.26	369	36.26	369	36.26	389	36.26	332
	36.28	339	36.28	328	36.28	265	36.28	355	36.28	355	36.28	335	36.28	373
	36.3	263	36.3	276	36.3	276	36.3	332	36.3	332	36.3	323	36.3	319
	36.32	267	36.32	249	36.32	272	36.32	331	36.32	331	36.32	344	36.32	343
	36.34	234	36.34	274	36.34	226	36.34	330	36.34	330	36.34	324	36.34	337
	36.36	225	36.36	224	36.36	244	36.36	305	36.36	305	36.36	322	36.36	335
	36.38	210	36.38	233	36.38	260	36.38	325	36.38	325	36.38	320	36.38	342
	36.4	165	36.4	247	36.4	222	36.4	310	36.4	310	36.4	297	36.4	310
	36.42	152	36.42	252	36.42	209	36.42	283	36.42	283	36.42	328	36.42	293
	36.44	162	36.44	208	36.44	222	36.44	273	36.44	273	36.44	306	36.44	293
	36.46	132	36.46	224	36.46	229	36.46	280	36.46	280	36.46	307	36.46	289
	36.48	136	36.48	208	36.48	233	36.48	275	36.48	275	36.48	266	36.48	282
	36.5	141	36.5	196	36.5	208	36.5	285	36.5	285	36.5	284	36.5	285
	36.52	120	36.52	205	36.52	186	36.52	260	36.52	260	36.52	301	36.52	292
	36.54	119	36.54	212	36.54	190	36.54	271	36.54	271	36.54	242	36.54	277
	36.56	116	36.56	228	36.56	208	36.56	262	36.56	262	36.56	261	36.56	297
	36.58	113	36.58	185	36.58	191	36.58	228	36.58	228	36.58	248	36.58	266
	36.6	104	36.6	156	36.6	203	36.6	224	36.6	224	36.6	227	36.6	270
	36.62	110	36.62	173	36.62	164	36.62	249	36.62	249	36.62	266	36.62	269
	36.64	116	36.64	157	36.64	180	36.64	242	36.64	242	36.64	239	36.64	225
	36.66	112	36.66	170	36.66	136	36.66	225	36.66	225	36.66	257	36.66	224
	36.68	102	36.68	168	36.68	181	36.68	209	36.68	209	36.68	210	36.68	219
	36.7	94	36.7	168	36.7	147	36.7	176	36.7	176	36.7	233	36.7	240
	36.72	91	36.72	163	36.72	152	36.72	204	36.72	204	36.72	243	36.72	220
	36.74	87	36.74	164	36.74	173	36.74	212	36.74	212	36.74	234	36.74	248
	36.76	93	36.76	178	36.76	143	36.76	204	36.76	204	36.76	202	36.76	216
	36.78	84	36.78	154	36.78	162	36.78	233	36.78	233	36.78	203	36.78	230
	36.8	97	36.8	160	36.8	142	36.8	219	36.8	219	36.8	205	36.8	224
	36.82	92	36.82	167	36.82	158	36.82	229	36.82	229	36.82	222	36.82	235
	36.84	96	36.84	185	36.84	159	36.84	220	36.84	220	36.84	203	36.84	222
	36.86	90	36.86	171	36.86	142	36.86	210	36.86	210	36.86	226	36.86	218
	36.88	73	36.88	140	36.88	160	36.88	178	36.88	178	36.88	189	36.88	225
	36.9	68	36.9	162	36.9	128	36.9	189	36.9	189	36.9	208	36.9	206
	36.92	87	36.92	147	36.92	144	36.92	195	36.92	195	36.92	205	36.92	210
	36.94	65	36.94	143	36.94	147	36.94	191	36.94	191	36.94	211	36.94	234
	36.96	101	36.96	128	36.96	129	36.96	167	36.96	167	36.96	206	36.96	233
	36.98	71	36.98	147	36.98	133	36.98	151	36.98	151	36.98	216	36.98	210
	37	88	37	152	37	143	37	173	37	173	37	184	37	230
	37.02	88	37.02	141	37.02	148	37.02	187	37.02	187	37.02	193	37.02	179
	37.04	85	37.04	162	37.04	136	37.04	183	37.04	183	37.04	179	37.04	205
	37.06	83	37.06	131	37.06	105	37.06	186	37.06	186	37.06	196	37.06	211
	37.08	66	37.08	116	37.08	129	37.08	182	37.08	182	37.08	182	37.08	172
	37.1	87	37.1	146	37.1	135	37.1	179	37.1	179	37.1	168	37.1	198
	37.12	74	37.12	120	37.12	126	37.12	202	37.12	202	37.12	181	37.12	193
	37.14	64	37.14	139	37.14	139	37.14	175	37.14	175	37.14	164	37.14	200
	37.16	59	37.16	142	37.16	113	37.16	138	37.16	138	37.16	179	37.16	176
	37.18	86	37.18	138	37.18	127	37.18	128	37.18	128	37.18	201	37.18	186
	37.2	74	37.2	138	37.2	137	37.2	163	37.2	163	37.2	177	37.2	168
	37.22	79	37.22	134	37.22	135	37.22	182	37.22	182	37.22	175	37.22	180
	37.24	74	37.24	132	37.24	136	37.24	167	37.24	167	37.24	166	37.24	180
	37.26	54	37.26	131	37.26	129	37.26	158	37.26	158	37.26	178	37.26	164
	37.28	61	37.28	117	37.28	121	37.28	153	37.28	153	37.28	179	37.28	156
	37.3	75	37.3	126	37.3	134	37.3	173	37.3	173	37.3	186	37.3	162
	37.32	70	37.32	132	37.32	111	37.32	179	37.32	179	37.32	181	37.32	185
	37.34	70	37.34	130	37.34	113	37.34	173	37.34	173	37.34	160	37.34	183
	37.36	67	37.36	107	37.36	119	37.36	184	37.36	184	37.36	167	37.36	179
	37.38	67	37.38	125	37.38	97	37.38	172	37.38	172	37.38	161	37.38	168
	37.4	67	37.4	125	37.4	111	37.4	152	37.4	152	37.4	172	37.4	202
	37.42	72	37.42	120	37.42	131	37.42	151	37.42	151	37.42	166	37.42	182
	37.44	67	37.44	124	37.44	122	37.44	159	37.44	159	37.44	157	37.44	205
	37.46	62	37.46	134	37.46	104	37.46	160	37.46	160	37.46	177	37.46	177
	37.48	75	37.48	120	37.48	116	37.48	152	37.48	152	37.48	185	37.48	171
	37.5	86	37.5	114	37.5	106	37.5	151	37.5	151	37.5	161	37.5	171
	37.52	60	37.52	127	37.52	122	37.52	159	37.52	159	37.52	178	37.52	179
	37.54	67	37.54	142	37.54	120	37.54	139	37.54	139	37.54	145	37.54	149
	37.56	55	37.56	126	37.56	98	37.56	149	37.56	149	37.56	162	37.56	166
	37.58	59	37.58	128	37.58	131	37.58	176	37.58	176	37.58	149	37.58	161
	37.6	55	37.6	116	37.6	112	37.6	154	37.6	154	37.6	155	37.6	191
	37.62	79	37.62	115	37.62	114	37.62	160	37.62	160	37.62	150	37.62	159
	37.64	76	37.64	109	37.64	126	37.64	164	37.64	164	37.64	148	37.64	170
	37.66	85	37.66	116	37.66	98	37.66	134	37.66	134	37.66	180	37.66	179
	37.68	70	37.68	115	37.68	103	37.68	145	37.68	145	37.68	157	37.68	158
	37.7	58	37.7	128	37.7	113	37.7	173	37.7	173	37.7	167	37.7	137
	37.72	78	37.72	140	37.72	111	37.72	138	37.72	138	37.72	156	37.72	153
	37.74	63	37.74	121	37.74	113	37.74	148	37.74	148	37.74	168	37.74	179
	37.76	64	37.76	142	37.76	114	37.76	170	37.76	170	37.76	163	37.76	154
	37.78	72	37.78	122	37.78	97	37.78	171	37.78	171	37.78	142	37.78	154
	37.8	72	37.8	114	37.8	124	37.8	163	37.8	163	37.8	168	37.8	159
	37.82	70	37.82	144	37.82	116	37.82	142	37.82	142	37.82	150	37.82	162
	37.84	65	37.84	135	37.84	125	37.84	151	37.84	151	37.84	148	37.84	179
	37.86	82	37.86	126	37.86	91	37.86	158	37.86	158	37.86	157	37.86	182
	37.88	70	37.88	129	37.88	130	37.88	166	37.88	166	37.88	146	37.88	183
	37.9	59	37.9	118	37.9	125	37.9	148	37.9	148	37.9	164	37.9	168
	37.92	69	37.92	137	37.92	111	37.92	186	37.92	186	37.92	159	37.92	170
	37.94	77	37.94	136	37.94	121	37.94	154	37.94	154	37.94	158	37.94	143
	37.96	87	37.96	129	37.96	120	37.96	161	37.96	161	37.96	156	37.96	163
	37.98	79	37.98	139	37.98	112	37.98	157	37.98	157	37.98	177	37.98	168
	38	82	38	153	38	113	38	147	38	147	38	170	38	173
	38.02	82	38.02	142	38.02	130	38.02	193	38.02	193	38.02	149	38.02	159
	38.04	85	38.04	154	38.04	110	38.04	169	38.04	169	38.04	155	38.04	168
	38.06	88	38.06	130	38.06	102	38.06	167	38.06	167	38.06	168	38.06	174
	38.08	98	38.08	147	38.08	95	38.08	168	38.08	168	38.08	164	38.08	143
	38.1	74	38.1	155	38.1	121	38.1	144	38.1	144	38.1	149	38.1	194
	38.12	75	38.12	161	38.12	131	38.12	157	38.12	157	38.12	171	38.12	172
	38.14	94	38.14	161	38.14	109	38.14	169	38.14	169	38.14	172	38.14	161
	38.16	78	38.16	143	38.16	121	38.16	176	38.16	176	38.16	138	38.16	175
	38.18	103	38.18	168	38.18	141	38.18	163	38.18	163	38.18	168	38.18	189
	38.2	88	38.2	153	38.2	129	38.2	188	38.2	188	38.2	181	38.2	171
	38.22	96	38.22	170	38.22	134	38.22	134	38.22	134	38.22	156	38.22	154
	38.24	91	38.24	160	38.24	119	38.24	165	38.24	165	38.24	170	38.24	155
	38.26	132	38.26	153	38.26	141	38.26	177	38.26	177	38.26	173	38.26	167
	38.28	134	38.28	155	38.28	116	38.28	178	38.28	178	38.28	151	38.28	169
	38.3	140	38.3	196	38.3	146	38.3	176	38.3	176	38.3	160	38.3	139
	38.32	131	38.32	157	38.32	110	38.32	219	38.32	219	38.32	164	38.32	174
	38.34	136	38.34	183	38.34	134	38.34	190	38.34	190	38.34	175	38.34	172
	38.36	156	38.36	178	38.36	92	38.36	180	38.36	180	38.36	172	38.36	167
	38.38	150	38.38	178	38.38	125	38.38	165	38.38	165	38.38	180	38.38	172
	38.4	179	38.4	171	38.4	120	38.4	169	38.4	169	38.4	186	38.4	207
	38.42	210	38.42	170	38.42	135	38.42	156	38.42	156	38.42	186	38.42	160
	38.44	239	38.44	178	38.44	113	38.44	189	38.44	189	38.44	169	38.44	167
	38.46	229	38.46	168	38.46	127	38.46	177	38.46	177	38.46	194	38.46	182
	38.48	302	38.48	190	38.48	132	38.48	168	38.48	168	38.48	173	38.48	175
	38.5	306	38.5	180	38.5	130	38.5	158	38.5	158	38.5	195	38.5	187
	38.52	399	38.52	205	38.52	117	38.52	170	38.52	170	38.52	167	38.52	196
	38.54	447	38.54	216	38.54	137	38.54	200	38.54	200	38.54	207	38.54	185
	38.56	585	38.56	160	38.56	151	38.56	189	38.56	189	38.56	188	38.56	184
	38.58	710	38.58	172	38.58	158	38.58	161	38.58	161	38.58	175	38.58	182
	38.6	831	38.6	162	38.6	123	38.6	189	38.6	189	38.6	184	38.6	184
	38.62	862	38.62	167	38.62	145	38.62	164	38.62	164	38.62	174	38.62	182
	38.64	873	38.64	203	38.64	137	38.64	199	38.64	199	38.64	165	38.64	187
	38.66	814	38.66	177	38.66	144	38.66	196	38.66	196	38.66	193	38.66	180
	38.68	758	38.68	182	38.68	132	38.68	193	38.68	193	38.68	199	38.68	204
	38.7	682	38.7	175	38.7	153	38.7	188	38.7	188	38.7	190	38.7	186
	38.72	564	38.72	179	38.72	129	38.72	182	38.72	182	38.72	204	38.72	168
	38.74	574	38.74	167	38.74	121	38.74	162	38.74	162	38.74	197	38.74	176
	38.76	411	38.76	164	38.76	137	38.76	192	38.76	192	38.76	210	38.76	220
	38.78	325	38.78	169	38.78	129	38.78	197	38.78	197	38.78	184	38.78	208
	38.8	280	38.8	180	38.8	120	38.8	183	38.8	183	38.8	178	38.8	193
	38.82	222	38.82	167	38.82	139	38.82	196	38.82	196	38.82	196	38.82	187
	38.84	168	38.84	171	38.84	144	38.84	198	38.84	198	38.84	206	38.84	206
	38.86	152	38.86	164	38.86	155	38.86	205	38.86	205	38.86	179	38.86	195
	38.88	148	38.88	178	38.88	162	38.88	197	38.88	197	38.88	203	38.88	191
	38.9	157	38.9	172	38.9	124	38.9	205	38.9	205	38.9	202	38.9	186
	38.92	138	38.92	150	38.92	159	38.92	194	38.92	194	38.92	188	38.92	231
	38.94	130	38.94	160	38.94	150	38.94	190	38.94	190	38.94	212	38.94	191
	38.96	92	38.96	140	38.96	130	38.96	230	38.96	230	38.96	233	38.96	173
	38.98	108	38.98	164	38.98	122	38.98	235	38.98	235	38.98	222	38.98	225
	39	113	39	162	39	136	39	208	39	208	39	240	39	209
	39.02	86	39.02	165	39.02	155	39.02	217	39.02	217	39.02	189	39.02	213
	39.04	89	39.04	133	39.04	148	39.04	225	39.04	225	39.04	217	39.04	226
	39.06	97	39.06	160	39.06	159	39.06	211	39.06	211	39.06	231	39.06	213
	39.08	89	39.08	152	39.08	128	39.08	213	39.08	213	39.08	235	39.08	227
	39.1	88	39.1	158	39.1	158	39.1	202	39.1	202	39.1	245	39.1	227
	39.12	74	39.12	154	39.12	145	39.12	231	39.12	231	39.12	227	39.12	250
	39.14	86	39.14	165	39.14	168	39.14	230	39.14	230	39.14	234	39.14	236
	39.16	65	39.16	153	39.16	175	39.16	236	39.16	236	39.16	242	39.16	231
	39.18	88	39.18	149	39.18	156	39.18	218	39.18	218	39.18	219	39.18	228
	39.2	62	39.2	155	39.2	160	39.2	232	39.2	232	39.2	248	39.2	251
	39.22	80	39.22	141	39.22	140	39.22	252	39.22	252	39.22	254	39.22	241
	39.24	78	39.24	149	39.24	148	39.24	231	39.24	231	39.24	256	39.24	255
	39.26	68	39.26	136	39.26	143	39.26	212	39.26	212	39.26	250	39.26	239
	39.28	80	39.28	165	39.28	146	39.28	246	39.28	246	39.28	280	39.28	253
	39.3	66	39.3	145	39.3	156	39.3	265	39.3	265	39.3	257	39.3	280
	39.32	84	39.32	171	39.32	169	39.32	241	39.32	241	39.32	273	39.32	309
	39.34	80	39.34	147	39.34	164	39.34	270	39.34	270	39.34	283	39.34	269
	39.36	95	39.36	156	39.36	157	39.36	264	39.36	264	39.36	240	39.36	247
	39.38	83	39.38	167	39.38	162	39.38	273	39.38	273	39.38	275	39.38	315
	39.4	70	39.4	152	39.4	180	39.4	271	39.4	271	39.4	305	39.4	269
	39.42	54	39.42	171	39.42	187	39.42	277	39.42	277	39.42	292	39.42	303
	39.44	78	39.44	154	39.44	170	39.44	282	39.44	282	39.44	298	39.44	318
	39.46	65	39.46	172	39.46	168	39.46	294	39.46	294	39.46	316	39.46	319
	39.48	73	39.48	162	39.48	192	39.48	280	39.48	280	39.48	271	39.48	317
	39.5	81	39.5	180	39.5	176	39.5	296	39.5	296	39.5	325	39.5	323
	39.52	69	39.52	185	39.52	168	39.52	300	39.52	300	39.52	288	39.52	349
	39.54	63	39.54	189	39.54	194	39.54	317	39.54	317	39.54	310	39.54	336
	39.56	60	39.56	193	39.56	195	39.56	293	39.56	293	39.56	323	39.56	330
	39.58	75	39.58	190	39.58	202	39.58	284	39.58	284	39.58	338	39.58	335
	39.6	78	39.6	189	39.6	203	39.6	333	39.6	333	39.6	318	39.6	337
	39.62	71	39.62	160	39.62	176	39.62	319	39.62	319	39.62	336	39.62	380
	39.64	63	39.64	187	39.64	186	39.64	327	39.64	327	39.64	356	39.64	383
	39.66	60	39.66	204	39.66	178	39.66	326	39.66	326	39.66	340	39.66	395
	39.68	53	39.68	186	39.68	209	39.68	339	39.68	339	39.68	348	39.68	403
	39.7	63	39.7	194	39.7	208	39.7	319	39.7	319	39.7	344	39.7	403
	39.72	70	39.72	201	39.72	234	39.72	341	39.72	341	39.72	381	39.72	376
	39.74	78	39.74	213	39.74	223	39.74	379	39.74	379	39.74	338	39.74	412
	39.76	83	39.76	201	39.76	207	39.76	378	39.76	378	39.76	390	39.76	383
	39.78	73	39.78	227	39.78	197	39.78	346	39.78	346	39.78	398	39.78	415
	39.8	88	39.8	248	39.8	207	39.8	362	39.8	362	39.8	412	39.8	432
	39.82	95	39.82	237	39.82	233	39.82	357	39.82	357	39.82	427	39.82	397
	39.84	78	39.84	261	39.84	217	39.84	364	39.84	364	39.84	419	39.84	402
	39.86	68	39.86	233	39.86	232	39.86	402	39.86	402	39.86	404	39.86	437
	39.88	73	39.88	234	39.88	234	39.88	396	39.88	396	39.88	415	39.88	430
	39.9	86	39.9	280	39.9	242	39.9	410	39.9	410	39.9	429	39.9	462
	39.92	98	39.92	273	39.92	236	39.92	395	39.92	395	39.92	450	39.92	451
	39.94	93	39.94	285	39.94	254	39.94	433	39.94	433	39.94	466	39.94	422
	39.96	94	39.96	261	39.96	259	39.96	376	39.96	376	39.96	443	39.96	465
	39.98	104	39.98	296	39.98	260	39.98	419	39.98	419	39.98	469	39.98	438
	40	94	40	287	40	262	40	445	40	445	40	441	40	451
	40.02	113	40.02	308	40.02	275	40.02	443	40.02	443	40.02	475	40.02	527
	40.04	99	40.04	298	40.04	313	40.04	437	40.04	437	40.04	474	40.04	505
	40.06	115	40.06	332	40.06	295	40.06	478	40.06	478	40.06	472	40.06	525
	40.08	115	40.08	325	40.08	282	40.08	469	40.08	469	40.08	504	40.08	515
	40.1	122	40.1	367	40.1	332	40.1	469	40.1	469	40.1	516	40.1	518
	40.12	145	40.12	346	40.12	332	40.12	475	40.12	475	40.12	544	40.12	483
	40.14	144	40.14	390	40.14	300	40.14	466	40.14	466	40.14	532	40.14	536
	40.16	161	40.16	383	40.16	289	40.16	495	40.16	495	40.16	540	40.16	528
	40.18	128	40.18	392	40.18	308	40.18	504	40.18	504	40.18	507	40.18	531
	40.2	163	40.2	421	40.2	355	40.2	530	40.2	530	40.2	538	40.2	547
	40.22	191	40.22	473	40.22	336	40.22	526	40.22	526	40.22	554	40.22	547
	40.24	197	40.24	408	40.24	365	40.24	513	40.24	513	40.24	568	40.24	583
	40.26	201	40.26	462	40.26	374	40.26	516	40.26	516	40.26	535	40.26	546
	40.28	213	40.28	496	40.28	338	40.28	547	40.28	547	40.28	559	40.28	582
	40.3	254	40.3	491	40.3	363	40.3	567	40.3	567	40.3	566	40.3	557
	40.32	279	40.32	523	40.32	375	40.32	581	40.32	581	40.32	566	40.32	589
	40.34	280	40.34	511	40.34	427	40.34	578	40.34	578	40.34	586	40.34	613
	40.36	331	40.36	552	40.36	389	40.36	653	40.36	653	40.36	644	40.36	581
	40.38	330	40.38	565	40.38	419	40.38	593	40.38	593	40.38	564	40.38	578
	40.4	399	40.4	536	40.4	376	40.4	629	40.4	629	40.4	597	40.4	572
	40.42	441	40.42	584	40.42	411	40.42	594	40.42	594	40.42	616	40.42	598
	40.44	504	40.44	632	40.44	428	40.44	628	40.44	628	40.44	581	40.44	636
	40.46	589	40.46	660	40.46	407	40.46	671	40.46	671	40.46	623	40.46	635
	40.48	681	40.48	639	40.48	472	40.48	580	40.48	580	40.48	618	40.48	577
	40.5	753	40.5	626	40.5	435	40.5	639	40.5	639	40.5	640	40.5	619
	40.52	870	40.52	591	40.52	457	40.52	618	40.52	618	40.52	617	40.52	607
	40.54	1047	40.54	603	40.54	444	40.54	646	40.54	646	40.54	591	40.54	644
	40.56	1212	40.56	601	40.56	433	40.56	622	40.56	622	40.56	589	40.56	598
	40.58	1408	40.58	619	40.58	484	40.58	621	40.58	621	40.58	602	40.58	657
	40.6	1666	40.6	680	40.6	453	40.6	628	40.6	628	40.6	616	40.6	617
	40.62	1821	40.62	596	40.62	448	40.62	605	40.62	605	40.62	576	40.62	631
	40.64	2012	40.64	576	40.64	468	40.64	594	40.64	594	40.64	531	40.64	641
	40.66	2124	40.66	626	40.66	465	40.66	593	40.66	593	40.66	513	40.66	586
	40.68	2162	40.68	596	40.68	433	40.68	603	40.68	603	40.68	525	40.68	620
	40.7	2403	40.7	573	40.7	451	40.7	570	40.7	570	40.7	543	40.7	585
	40.72	2497	40.72	493	40.72	417	40.72	575	40.72	575	40.72	519	40.72	597
	40.74	2575	40.74	525	40.74	378	40.74	560	40.74	560	40.74	511	40.74	589
	40.76	2326	40.76	545	40.76	440	40.76	536	40.76	536	40.76	537	40.76	538
	40.78	2088	40.78	485	40.78	431	40.78	526	40.78	526	40.78	540	40.78	531
	40.8	1896	40.8	500	40.8	395	40.8	489	40.8	489	40.8	529	40.8	533
	40.82	1641	40.82	483	40.82	396	40.82	490	40.82	490	40.82	475	40.82	532
	40.84	1514	40.84	483	40.84	415	40.84	511	40.84	511	40.84	471	40.84	525
	40.86	1276	40.86	440	40.86	382	40.86	446	40.86	446	40.86	487	40.86	495
	40.88	1148	40.88	435	40.88	373	40.88	430	40.88	430	40.88	485	40.88	505
	40.9	913	40.9	400	40.9	360	40.9	421	40.9	421	40.9	485	40.9	463
	40.92	731	40.92	412	40.92	349	40.92	421	40.92	421	40.92	439	40.92	415
	40.94	636	40.94	357	40.94	331	40.94	436	40.94	436	40.94	474	40.94	455
	40.96	493	40.96	385	40.96	313	40.96	416	40.96	416	40.96	422	40.96	452
	40.98	462	40.98	398	40.98	287	40.98	435	40.98	435	40.98	381	40.98	413
	41	384	41	333	41	333	41	384	41	384	41	376	41	424
	41.02	342	41.02	335	41.02	304	41.02	402	41.02	402	41.02	376	41.02	419
	41.04	302	41.04	335	41.04	306	41.04	366	41.04	366	41.04	414	41.04	400
	41.06	272	41.06	327	41.06	280	41.06	377	41.06	377	41.06	376	41.06	384
	41.08	261	41.08	261	41.08	259	41.08	316	41.08	316	41.08	346	41.08	397
	41.1	221	41.1	301	41.1	283	41.1	324	41.1	324	41.1	335	41.1	380
	41.12	205	41.12	277	41.12	240	41.12	342	41.12	342	41.12	366	41.12	349
	41.14	187	41.14	269	41.14	265	41.14	343	41.14	343	41.14	324	41.14	373
	41.16	197	41.16	269	41.16	240	41.16	318	41.16	318	41.16	309	41.16	361
	41.18	176	41.18	245	41.18	235	41.18	294	41.18	294	41.18	307	41.18	356
	41.2	144	41.2	249	41.2	243	41.2	266	41.2	266	41.2	357	41.2	346
	41.22	138	41.22	235	41.22	222	41.22	297	41.22	297	41.22	291	41.22	369
	41.24	131	41.24	253	41.24	231	41.24	270	41.24	270	41.24	296	41.24	354
	41.26	152	41.26	234	41.26	198	41.26	289	41.26	289	41.26	283	41.26	365
	41.28	115	41.28	212	41.28	208	41.28	277	41.28	277	41.28	296	41.28	310
	41.3	112	41.3	222	41.3	189	41.3	277	41.3	277	41.3	256	41.3	286
	41.32	123	41.32	199	41.32	201	41.32	269	41.32	269	41.32	252	41.32	276
	41.34	122	41.34	214	41.34	186	41.34	243	41.34	243	41.34	270	41.34	278
	41.36	107	41.36	200	41.36	187	41.36	254	41.36	254	41.36	255	41.36	284
	41.38	144	41.38	206	41.38	187	41.38	249	41.38	249	41.38	243	41.38	314
	41.4	89	41.4	212	41.4	184	41.4	215	41.4	215	41.4	278	41.4	273
	41.42	113	41.42	190	41.42	156	41.42	259	41.42	259	41.42	228	41.42	267
	41.44	110	41.44	185	41.44	175	41.44	255	41.44	255	41.44	244	41.44	257
	41.46	102	41.46	175	41.46	146	41.46	218	41.46	218	41.46	261	41.46	277
	41.48	101	41.48	168	41.48	153	41.48	235	41.48	235	41.48	251	41.48	249
	41.5	96	41.5	179	41.5	180	41.5	243	41.5	243	41.5	245	41.5	269
	41.52	95	41.52	162	41.52	174	41.52	236	41.52	236	41.52	238	41.52	252
	41.54	97	41.54	166	41.54	159	41.54	226	41.54	226	41.54	224	41.54	244
	41.56	99	41.56	188	41.56	156	41.56	181	41.56	181	41.56	241	41.56	241
	41.58	82	41.58	152	41.58	153	41.58	205	41.58	205	41.58	229	41.58	236
	41.6	86	41.6	187	41.6	157	41.6	204	41.6	204	41.6	235	41.6	234
	41.62	90	41.62	152	41.62	141	41.62	212	41.62	212	41.62	238	41.62	235
	41.64	83	41.64	149	41.64	134	41.64	221	41.64	221	41.64	206	41.64	214
	41.66	87	41.66	185	41.66	132	41.66	197	41.66	197	41.66	218	41.66	220
	41.68	102	41.68	175	41.68	157	41.68	192	41.68	192	41.68	231	41.68	219
	41.7	102	41.7	160	41.7	136	41.7	211	41.7	211	41.7	216	41.7	215
	41.72	120	41.72	208	41.72	147	41.72	203	41.72	203	41.72	210	41.72	215
	41.74	102	41.74	166	41.74	151	41.74	228	41.74	228	41.74	206	41.74	200
	41.76	102	41.76	171	41.76	127	41.76	214	41.76	214	41.76	207	41.76	220
	41.78	99	41.78	150	41.78	153	41.78	217	41.78	217	41.78	177	41.78	204
	41.8	109	41.8	170	41.8	149	41.8	202	41.8	202	41.8	177	41.8	179
	41.82	120	41.82	157	41.82	135	41.82	192	41.82	192	41.82	201	41.82	220
	41.84	124	41.84	171	41.84	148	41.84	194	41.84	194	41.84	200	41.84	184
	41.86	126	41.86	158	41.86	118	41.86	164	41.86	164	41.86	190	41.86	222
	41.88	143	41.88	141	41.88	136	41.88	202	41.88	202	41.88	178	41.88	211
	41.9	147	41.9	159	41.9	155	41.9	200	41.9	200	41.9	169	41.9	202
	41.92	214	41.92	167	41.92	146	41.92	178	41.92	178	41.92	196	41.92	197
	41.94	235	41.94	149	41.94	125	41.94	164	41.94	164	41.94	175	41.94	197
	41.96	265	41.96	133	41.96	102	41.96	161	41.96	161	41.96	163	41.96	173
	41.98	308	41.98	149	41.98	140	41.98	173	41.98	173	41.98	165	41.98	194
	42	328	42	133	42	142	42	176	42	176	42	147	42	196
	42.02	358	42.02	151	42.02	138	42.02	184	42.02	184	42.02	195	42.02	180
	42.04	328	42.04	127	42.04	114	42.04	167	42.04	167	42.04	171	42.04	184
	42.06	299	42.06	129	42.06	128	42.06	144	42.06	144	42.06	154	42.06	157
	42.08	252	42.08	139	42.08	115	42.08	154	42.08	154	42.08	186	42.08	169
	42.1	237	42.1	129	42.1	111	42.1	158	42.1	158	42.1	160	42.1	187
	42.12	248	42.12	113	42.12	106	42.12	157	42.12	157	42.12	155	42.12	163
	42.14	200	42.14	125	42.14	98	42.14	146	42.14	146	42.14	166	42.14	157
	42.16	191	42.16	129	42.16	104	42.16	181	42.16	181	42.16	147	42.16	144
	42.18	176	42.18	121	42.18	104	42.18	138	42.18	138	42.18	152	42.18	161
	42.2	161	42.2	133	42.2	99	42.2	139	42.2	139	42.2	131	42.2	146
	42.22	97	42.22	96	42.22	90	42.22	131	42.22	131	42.22	146	42.22	142
	42.24	107	42.24	120	42.24	113	42.24	131	42.24	131	42.24	146	42.24	134
	42.26	102	42.26	110	42.26	122	42.26	151	42.26	151	42.26	168	42.26	157
	42.28	83	42.28	97	42.28	88	42.28	127	42.28	127	42.28	135	42.28	157
	42.3	102	42.3	107	42.3	93	42.3	132	42.3	132	42.3	135	42.3	146
	42.32	78	42.32	101	42.32	93	42.32	123	42.32	123	42.32	137	42.32	148
	42.34	79	42.34	107	42.34	91	42.34	126	42.34	126	42.34	156	42.34	137
	42.36	85	42.36	109	42.36	93	42.36	127	42.36	127	42.36	122	42.36	133
	42.38	94	42.38	102	42.38	100	42.38	96	42.38	96	42.38	148	42.38	120
	42.4	93	42.4	90	42.4	88	42.4	133	42.4	133	42.4	131	42.4	144
	42.42	79	42.42	89	42.42	78	42.42	107	42.42	107	42.42	133	42.42	113
	42.44	87	42.44	88	42.44	93	42.44	132	42.44	132	42.44	130	42.44	132
	42.46	59	42.46	95	42.46	90	42.46	127	42.46	127	42.46	113	42.46	145
	42.48	61	42.48	126	42.48	89	42.48	120	42.48	120	42.48	160	42.48	155
	42.5	62	42.5	84	42.5	68	42.5	127	42.5	127	42.5	133	42.5	145
	42.52	74	42.52	101	42.52	73	42.52	121	42.52	121	42.52	121	42.52	154
	42.54	76	42.54	102	42.54	104	42.54	93	42.54	93	42.54	132	42.54	140
	42.56	85	42.56	100	42.56	89	42.56	115	42.56	115	42.56	130	42.56	122
	42.58	74	42.58	99	42.58	77	42.58	118	42.58	118	42.58	135	42.58	141
	42.6	71	42.6	96	42.6	83	42.6	112	42.6	112	42.6	130	42.6	120
	42.62	67	42.62	87	42.62	85	42.62	102	42.62	102	42.62	130	42.62	130
	42.64	67	42.64	87	42.64	85	42.64	142	42.64	142	42.64	118	42.64	141
	42.66	53	42.66	92	42.66	91	42.66	141	42.66	141	42.66	132	42.66	142
	42.68	66	42.68	103	42.68	81	42.68	113	42.68	113	42.68	137	42.68	113
	42.7	50	42.7	113	42.7	92	42.7	117	42.7	117	42.7	131	42.7	134
	42.72	70	42.72	75	42.72	88	42.72	134	42.72	134	42.72	113	42.72	134
	42.74	48	42.74	100	42.74	96	42.74	103	42.74	103	42.74	126	42.74	129
	42.76	78	42.76	85	42.76	88	42.76	110	42.76	110	42.76	137	42.76	135
	42.78	63	42.78	71	42.78	71	42.78	104	42.78	104	42.78	114	42.78	112
	42.8	71	42.8	92	42.8	102	42.8	116	42.8	116	42.8	140	42.8	125
	42.82	78	42.82	90	42.82	78	42.82	124	42.82	124	42.82	125	42.82	117
	42.84	62	42.84	88	42.84	55	42.84	101	42.84	101	42.84	131	42.84	109
	42.86	69	42.86	86	42.86	69	42.86	104	42.86	104	42.86	101	42.86	144
	42.88	65	42.88	83	42.88	103	42.88	107	42.88	107	42.88	110	42.88	114
	42.9	57	42.9	77	42.9	77	42.9	99	42.9	99	42.9	144	42.9	124
	42.92	54	42.92	83	42.92	71	42.92	107	42.92	107	42.92	102	42.92	103
	42.94	52	42.94	94	42.94	80	42.94	113	42.94	113	42.94	120	42.94	109
	42.96	53	42.96	88	42.96	69	42.96	109	42.96	109	42.96	105	42.96	118
	42.98	62	42.98	89	42.98	75	42.98	95	42.98	95	42.98	128	42.98	123
	43	58	43	95	43	87	43	87	43	87	43	116	43	113
	43.02	55	43.02	80	43.02	78	43.02	108	43.02	108	43.02	101	43.02	121
	43.04	61	43.04	78	43.04	72	43.04	97	43.04	97	43.04	107	43.04	130
	43.06	65	43.06	90	43.06	77	43.06	93	43.06	93	43.06	143	43.06	103
	43.08	69	43.08	83	43.08	67	43.08	119	43.08	119	43.08	116	43.08	113
	43.1	78	43.1	75	43.1	75	43.1	96	43.1	96	43.1	120	43.1	122
	43.12	59	43.12	86	43.12	90	43.12	108	43.12	108	43.12	121	43.12	100
	43.14	74	43.14	80	43.14	73	43.14	89	43.14	89	43.14	83	43.14	123
	43.16	65	43.16	82	43.16	67	43.16	126	43.16	126	43.16	107	43.16	113
	43.18	77	43.18	70	43.18	89	43.18	97	43.18	97	43.18	120	43.18	121
	43.2	64	43.2	67	43.2	69	43.2	107	43.2	107	43.2	107	43.2	118
	43.22	78	43.22	85	43.22	68	43.22	89	43.22	89	43.22	94	43.22	111
	43.24	61	43.24	87	43.24	77	43.24	95	43.24	95	43.24	100	43.24	109
	43.26	52	43.26	76	43.26	72	43.26	104	43.26	104	43.26	119	43.26	103
	43.28	77	43.28	83	43.28	69	43.28	87	43.28	87	43.28	110	43.28	130
	43.3	66	43.3	83	43.3	74	43.3	98	43.3	98	43.3	108	43.3	99
	43.32	56	43.32	59	43.32	70	43.32	130	43.32	130	43.32	109	43.32	112
	43.34	63	43.34	85	43.34	65	43.34	99	43.34	99	43.34	115	43.34	110
	43.36	78	43.36	72	43.36	95	43.36	129	43.36	129	43.36	90	43.36	100
	43.38	52	43.38	84	43.38	64	43.38	120	43.38	120	43.38	137	43.38	123
	43.4	59	43.4	73	43.4	82	43.4	94	43.4	94	43.4	113	43.4	124
	43.42	59	43.42	100	43.42	66	43.42	94	43.42	94	43.42	122	43.42	105
	43.44	71	43.44	86	43.44	68	43.44	132	43.44	132	43.44	135	43.44	107
	43.46	59	43.46	69	43.46	71	43.46	113	43.46	113	43.46	122	43.46	110
	43.48	58	43.48	93	43.48	63	43.48	117	43.48	117	43.48	116	43.48	118
	43.5	64	43.5	74	43.5	86	43.5	88	43.5	88	43.5	127	43.5	105
	43.52	71	43.52	62	43.52	82	43.52	95	43.52	95	43.52	134	43.52	97
	43.54	56	43.54	72	43.54	68	43.54	97	43.54	97	43.54	98	43.54	118
	43.56	63	43.56	72	43.56	61	43.56	94	43.56	94	43.56	109	43.56	109
	43.58	60	43.58	67	43.58	81	43.58	116	43.58	116	43.58	113	43.58	100
	43.6	68	43.6	73	43.6	69	43.6	105	43.6	105	43.6	96	43.6	89
	43.62	65	43.62	86	43.62	62	43.62	89	43.62	89	43.62	107	43.62	101
	43.64	54	43.64	88	43.64	80	43.64	86	43.64	86	43.64	89	43.64	99
	43.66	70	43.66	75	43.66	83	43.66	98	43.66	98	43.66	98	43.66	117
	43.68	77	43.68	87	43.68	71	43.68	101	43.68	101	43.68	110	43.68	114
	43.7	45	43.7	86	43.7	68	43.7	100	43.7	100	43.7	104	43.7	119
	43.72	62	43.72	80	43.72	54	43.72	102	43.72	102	43.72	92	43.72	112
	43.74	65	43.74	83	43.74	77	43.74	92	43.74	92	43.74	116	43.74	114
	43.76	65	43.76	75	43.76	66	43.76	95	43.76	95	43.76	89	43.76	107
	43.78	57	43.78	75	43.78	76	43.78	105	43.78	105	43.78	85	43.78	108
	43.8	49	43.8	70	43.8	78	43.8	106	43.8	106	43.8	125	43.8	119
	43.82	63	43.82	71	43.82	75	43.82	106	43.82	106	43.82	87	43.82	97
	43.84	54	43.84	68	43.84	89	43.84	94	43.84	94	43.84	95	43.84	97
	43.86	55	43.86	63	43.86	74	43.86	92	43.86	92	43.86	98	43.86	95
	43.88	56	43.88	90	43.88	69	43.88	95	43.88	95	43.88	101	43.88	91
	43.9	67	43.9	85	43.9	61	43.9	99	43.9	99	43.9	99	43.9	128
	43.92	59	43.92	83	43.92	66	43.92	90	43.92	90	43.92	97	43.92	110
	43.94	58	43.94	81	43.94	78	43.94	103	43.94	103	43.94	106	43.94	105
	43.96	66	43.96	80	43.96	64	43.96	98	43.96	98	43.96	94	43.96	111
	43.98	55	43.98	86	43.98	72	43.98	98	43.98	98	43.98	119	43.98	110
	44	64	44	82	44	74	44	102	44	102	44	113	44	104
	44.02	50	44.02	71	44.02	77	44.02	109	44.02	109	44.02	112	44.02	109
	44.04	54	44.04	66	44.04	75	44.04	89	44.04	89	44.04	102	44.04	112
	44.06	86	44.06	61	44.06	74	44.06	88	44.06	88	44.06	114	44.06	101
	44.08	62	44.08	80	44.08	64	44.08	102	44.08	102	44.08	112	44.08	105
	44.1	68	44.1	66	44.1	72	44.1	82	44.1	82	44.1	86	44.1	100
	44.12	69	44.12	73	44.12	92	44.12	96	44.12	96	44.12	83	44.12	101
	44.14	72	44.14	63	44.14	73	44.14	103	44.14	103	44.14	105	44.14	82
	44.16	64	44.16	72	44.16	70	44.16	93	44.16	93	44.16	106	44.16	109
	44.18	49	44.18	74	44.18	70	44.18	94	44.18	94	44.18	86	44.18	93
	44.2	69	44.2	78	44.2	84	44.2	101	44.2	101	44.2	93	44.2	98
	44.22	64	44.22	79	44.22	74	44.22	98	44.22	98	44.22	91	44.22	108
	44.24	58	44.24	71	44.24	72	44.24	98	44.24	98	44.24	104	44.24	96
	44.26	67	44.26	77	44.26	63	44.26	110	44.26	110	44.26	110	44.26	94
	44.28	58	44.28	82	44.28	70	44.28	85	44.28	85	44.28	103	44.28	118
	44.3	74	44.3	69	44.3	85	44.3	83	44.3	83	44.3	119	44.3	102
	44.32	53	44.32	67	44.32	57	44.32	96	44.32	96	44.32	77	44.32	103
	44.34	68	44.34	74	44.34	65	44.34	104	44.34	104	44.34	102	44.34	119
	44.36	57	44.36	71	44.36	64	44.36	99	44.36	99	44.36	107	44.36	112
	44.38	72	44.38	69	44.38	67	44.38	100	44.38	100	44.38	102	44.38	97
	44.4	55	44.4	78	44.4	80	44.4	92	44.4	92	44.4	101	44.4	99
	44.42	76	44.42	81	44.42	65	44.42	101	44.42	101	44.42	98	44.42	115
	44.44	70	44.44	73	44.44	57	44.44	87	44.44	87	44.44	110	44.44	103
	44.46	49	44.46	70	44.46	82	44.46	89	44.46	89	44.46	110	44.46	92
	44.48	62	44.48	75	44.48	67	44.48	78	44.48	78	44.48	106	44.48	95
	44.5	48	44.5	73	44.5	77	44.5	98	44.5	98	44.5	122	44.5	114
	44.52	59	44.52	77	44.52	67	44.52	111	44.52	111	44.52	113	44.52	103
	44.54	55	44.54	69	44.54	79	44.54	79	44.54	79	44.54	111	44.54	108
	44.56	60	44.56	83	44.56	79	44.56	92	44.56	92	44.56	122	44.56	94
	44.58	68	44.58	73	44.58	84	44.58	83	44.58	83	44.58	117	44.58	100
	44.6	55	44.6	74	44.6	67	44.6	93	44.6	93	44.6	97	44.6	96
	44.62	64	44.62	78	44.62	51	44.62	99	44.62	99	44.62	104	44.62	95
	44.64	74	44.64	78	44.64	64	44.64	78	44.64	78	44.64	113	44.64	88
	44.66	61	44.66	78	44.66	56	44.66	91	44.66	91	44.66	108	44.66	93
	44.68	73	44.68	86	44.68	62	44.68	82	44.68	82	44.68	119	44.68	90
	44.7	68	44.7	66	44.7	70	44.7	106	44.7	106	44.7	114	44.7	103
	44.72	67	44.72	83	44.72	76	44.72	90	44.72	90	44.72	95	44.72	107
	44.74	60	44.74	55	44.74	83	44.74	92	44.74	92	44.74	91	44.74	80
	44.76	77	44.76	78	44.76	63	44.76	105	44.76	105	44.76	111	44.76	99
	44.78	64	44.78	72	44.78	78	44.78	92	44.78	92	44.78	88	44.78	134
	44.8	52	44.8	77	44.8	56	44.8	98	44.8	98	44.8	111	44.8	92
	44.82	73	44.82	86	44.82	75	44.82	102	44.82	102	44.82	94	44.82	100
	44.84	51	44.84	80	44.84	67	44.84	100	44.84	100	44.84	95	44.84	99
	44.86	66	44.86	65	44.86	74	44.86	88	44.86	88	44.86	98	44.86	98
	44.88	67	44.88	68	44.88	67	44.88	95	44.88	95	44.88	107	44.88	119
	44.9	53	44.9	88	44.9	80	44.9	111	44.9	111	44.9	99	44.9	105
	44.92	55	44.92	87	44.92	55	44.92	92	44.92	92	44.92	90	44.92	109
	44.94	44	44.94	90	44.94	69	44.94	94	44.94	94	44.94	106	44.94	103
	44.96	51	44.96	71	44.96	74	44.96	81	44.96	81	44.96	93	44.96	104
	44.98	57	44.98	79	44.98	63	44.98	111	44.98	111	44.98	98	44.98	108
	45	63	45	76	45	55	45	92	45	92	45	92	45	116
	45.02	50	45.02	69	45.02	93	45.02	95	45.02	95	45.02	114	45.02	106
	45.04	61	45.04	77	45.04	58	45.04	93	45.04	93	45.04	106	45.04	112
	45.06	74	45.06	89	45.06	63	45.06	99	45.06	99	45.06	89	45.06	111
	45.08	59	45.08	78	45.08	60	45.08	93	45.08	93	45.08	97	45.08	102
	45.1	68	45.1	87	45.1	68	45.1	85	45.1	85	45.1	109	45.1	103
	45.12	65	45.12	77	45.12	60	45.12	96	45.12	96	45.12	106	45.12	122
	45.14	66	45.14	80	45.14	59	45.14	98	45.14	98	45.14	117	45.14	116
	45.16	80	45.16	76	45.16	68	45.16	109	45.16	109	45.16	98	45.16	109
	45.18	63	45.18	85	45.18	78	45.18	95	45.18	95	45.18	99	45.18	109
	45.2	49	45.2	94	45.2	67	45.2	85	45.2	85	45.2	96	45.2	97
	45.22	73	45.22	73	45.22	74	45.22	97	45.22	97	45.22	114	45.22	87
	45.24	69	45.24	87	45.24	68	45.24	82	45.24	82	45.24	94	45.24	123
	45.26	73	45.26	91	45.26	70	45.26	109	45.26	109	45.26	93	45.26	107
	45.28	62	45.28	76	45.28	74	45.28	86	45.28	86	45.28	106	45.28	93
	45.3	71	45.3	73	45.3	65	45.3	99	45.3	99	45.3	99	45.3	101
	45.32	63	45.32	78	45.32	77	45.32	105	45.32	105	45.32	98	45.32	96
	45.34	51	45.34	82	45.34	81	45.34	97	45.34	97	45.34	123	45.34	105
	45.36	61	45.36	94	45.36	63	45.36	108	45.36	108	45.36	93	45.36	101
	45.38	68	45.38	79	45.38	66	45.38	93	45.38	93	45.38	111	45.38	105
	45.4	62	45.4	63	45.4	54	45.4	82	45.4	82	45.4	89	45.4	99
	45.42	70	45.42	71	45.42	61	45.42	109	45.42	109	45.42	102	45.42	99
	45.44	50	45.44	76	45.44	77	45.44	86	45.44	86	45.44	117	45.44	90
	45.46	69	45.46	90	45.46	66	45.46	103	45.46	103	45.46	111	45.46	94
	45.48	49	45.48	69	45.48	64	45.48	104	45.48	104	45.48	113	45.48	120
	45.5	73	45.5	83	45.5	61	45.5	91	45.5	91	45.5	92	45.5	125
	45.52	63	45.52	65	45.52	81	45.52	92	45.52	92	45.52	78	45.52	104
	45.54	81	45.54	82	45.54	75	45.54	114	45.54	114	45.54	109	45.54	110
	45.56	64	45.56	97	45.56	70	45.56	109	45.56	109	45.56	92	45.56	102
	45.58	51	45.58	102	45.58	60	45.58	91	45.58	91	45.58	117	45.58	105
	45.6	64	45.6	71	45.6	70	45.6	101	45.6	101	45.6	89	45.6	95
	45.62	65	45.62	87	45.62	67	45.62	84	45.62	84	45.62	108	45.62	101
	45.64	76	45.64	79	45.64	75	45.64	88	45.64	88	45.64	97	45.64	103
	45.66	68	45.66	76	45.66	64	45.66	88	45.66	88	45.66	100	45.66	110
	45.68	55	45.68	69	45.68	71	45.68	122	45.68	122	45.68	95	45.68	104
	45.7	69	45.7	75	45.7	82	45.7	96	45.7	96	45.7	106	45.7	97
	45.72	71	45.72	82	45.72	79	45.72	106	45.72	106	45.72	87	45.72	105
	45.74	64	45.74	79	45.74	65	45.74	101	45.74	101	45.74	88	45.74	98
	45.76	65	45.76	97	45.76	82	45.76	84	45.76	84	45.76	92	45.76	115
	45.78	64	45.78	92	45.78	63	45.78	101	45.78	101	45.78	111	45.78	96
	45.8	60	45.8	58	45.8	85	45.8	94	45.8	94	45.8	96	45.8	104
	45.82	53	45.82	68	45.82	82	45.82	100	45.82	100	45.82	116	45.82	111
	45.84	63	45.84	88	45.84	76	45.84	87	45.84	87	45.84	111	45.84	128
	45.86	50	45.86	76	45.86	72	45.86	123	45.86	123	45.86	97	45.86	83
	45.88	69	45.88	94	45.88	76	45.88	105	45.88	105	45.88	88	45.88	107
	45.9	43	45.9	92	45.9	85	45.9	95	45.9	95	45.9	90	45.9	105
	45.92	47	45.92	84	45.92	68	45.92	93	45.92	93	45.92	112	45.92	93
	45.94	68	45.94	83	45.94	64	45.94	91	45.94	91	45.94	103	45.94	90
	45.96	47	45.96	90	45.96	79	45.96	94	45.96	94	45.96	105	45.96	98
	45.98	49	45.98	74	45.98	87	45.98	120	45.98	120	45.98	113	45.98	88
	46	55	46	82	46	79	46	85	46	85	46	98	46	101
	46.02	70	46.02	88	46.02	71	46.02	110	46.02	110	46.02	97	46.02	118
	46.04	63	46.04	77	46.04	88	46.04	93	46.04	93	46.04	100	46.04	98
	46.06	67	46.06	89	46.06	65	46.06	98	46.06	98	46.06	124	46.06	114
	46.08	60	46.08	85	46.08	95	46.08	111	46.08	111	46.08	100	46.08	112
	46.1	65	46.1	87	46.1	65	46.1	90	46.1	90	46.1	112	46.1	109
	46.12	66	46.12	80	46.12	75	46.12	113	46.12	113	46.12	102	46.12	117
	46.14	49	46.14	74	46.14	78	46.14	109	46.14	109	46.14	94	46.14	127
	46.16	62	46.16	77	46.16	75	46.16	102	46.16	102	46.16	115	46.16	114
	46.18	36	46.18	74	46.18	81	46.18	92	46.18	92	46.18	94	46.18	125
	46.2	56	46.2	88	46.2	77	46.2	91	46.2	91	46.2	124	46.2	108
	46.22	56	46.22	70	46.22	75	46.22	92	46.22	92	46.22	108	46.22	101
	46.24	70	46.24	82	46.24	74	46.24	107	46.24	107	46.24	111	46.24	88
	46.26	64	46.26	59	46.26	83	46.26	107	46.26	107	46.26	109	46.26	107
	46.28	67	46.28	89	46.28	74	46.28	104	46.28	104	46.28	122	46.28	110
	46.3	57	46.3	89	46.3	72	46.3	101	46.3	101	46.3	98	46.3	94
	46.32	65	46.32	71	46.32	81	46.32	80	46.32	80	46.32	112	46.32	105
	46.34	54	46.34	79	46.34	68	46.34	99	46.34	99	46.34	82	46.34	93
	46.36	56	46.36	81	46.36	84	46.36	111	46.36	111	46.36	121	46.36	106
	46.38	68	46.38	91	46.38	63	46.38	97	46.38	97	46.38	113	46.38	125
	46.4	64	46.4	100	46.4	63	46.4	95	46.4	95	46.4	123	46.4	115
	46.42	61	46.42	93	46.42	86	46.42	104	46.42	104	46.42	119	46.42	126
	46.44	62	46.44	94	46.44	76	46.44	112	46.44	112	46.44	98	46.44	105
	46.46	65	46.46	91	46.46	89	46.46	105	46.46	105	46.46	126	46.46	112
	46.48	65	46.48	77	46.48	76	46.48	104	46.48	104	46.48	100	46.48	104
	46.5	55	46.5	93	46.5	75	46.5	79	46.5	79	46.5	135	46.5	95
	46.52	56	46.52	83	46.52	76	46.52	111	46.52	111	46.52	124	46.52	110
	46.54	58	46.54	90	46.54	76	46.54	112	46.54	112	46.54	124	46.54	106
	46.56	71	46.56	79	46.56	73	46.56	102	46.56	102	46.56	108	46.56	116
	46.58	68	46.58	89	46.58	70	46.58	103	46.58	103	46.58	125	46.58	102
	46.6	59	46.6	106	46.6	79	46.6	104	46.6	104	46.6	116	46.6	121
	46.62	67	46.62	106	46.62	94	46.62	102	46.62	102	46.62	126	46.62	95
	46.64	72	46.64	83	46.64	99	46.64	98	46.64	98	46.64	124	46.64	104
	46.66	69	46.66	102	46.66	71	46.66	101	46.66	101	46.66	109	46.66	106
	46.68	63	46.68	108	46.68	88	46.68	101	46.68	101	46.68	106	46.68	110
	46.7	75	46.7	103	46.7	84	46.7	101	46.7	101	46.7	120	46.7	128
	46.72	73	46.72	82	46.72	91	46.72	119	46.72	119	46.72	122	46.72	106
	46.74	53	46.74	86	46.74	97	46.74	114	46.74	114	46.74	109	46.74	122
	46.76	52	46.76	94	46.76	99	46.76	114	46.76	114	46.76	114	46.76	131
	46.78	69	46.78	99	46.78	101	46.78	107	46.78	107	46.78	115	46.78	98
	46.8	67	46.8	94	46.8	98	46.8	111	46.8	111	46.8	128	46.8	113
	46.82	56	46.82	107	46.82	91	46.82	119	46.82	119	46.82	96	46.82	92
	46.84	63	46.84	103	46.84	83	46.84	130	46.84	130	46.84	128	46.84	125
	46.86	56	46.86	105	46.86	84	46.86	109	46.86	109	46.86	120	46.86	129
	46.88	70	46.88	106	46.88	71	46.88	131	46.88	131	46.88	132	46.88	124
	46.9	55	46.9	118	46.9	81	46.9	137	46.9	137	46.9	133	46.9	96
	46.92	69	46.92	95	46.92	108	46.92	123	46.92	123	46.92	108	46.92	122
	46.94	72	46.94	103	46.94	97	46.94	111	46.94	111	46.94	137	46.94	133
	46.96	70	46.96	132	46.96	100	46.96	123	46.96	123	46.96	143	46.96	138
	46.98	70	46.98	80	46.98	90	46.98	128	46.98	128	46.98	127	46.98	111
	47	57	47	92	47	94	47	140	47	140	47	110	47	134
	47.02	65	47.02	106	47.02	84	47.02	129	47.02	129	47.02	137	47.02	124
	47.04	72	47.04	119	47.04	89	47.04	118	47.04	118	47.04	113	47.04	126
	47.06	69	47.06	116	47.06	93	47.06	128	47.06	128	47.06	116	47.06	122
	47.08	76	47.08	110	47.08	94	47.08	139	47.08	139	47.08	125	47.08	129
	47.1	68	47.1	106	47.1	91	47.1	151	47.1	151	47.1	132	47.1	144
	47.12	65	47.12	109	47.12	84	47.12	150	47.12	150	47.12	150	47.12	140
	47.14	66	47.14	105	47.14	112	47.14	128	47.14	128	47.14	146	47.14	147
	47.16	68	47.16	84	47.16	100	47.16	130	47.16	130	47.16	143	47.16	130
	47.18	66	47.18	114	47.18	112	47.18	135	47.18	135	47.18	130	47.18	130
	47.2	61	47.2	126	47.2	93	47.2	142	47.2	142	47.2	129	47.2	127
	47.22	76	47.22	114	47.22	123	47.22	122	47.22	122	47.22	143	47.22	138
	47.24	49	47.24	113	47.24	86	47.24	146	47.24	146	47.24	150	47.24	143
	47.26	78	47.26	131	47.26	96	47.26	147	47.26	147	47.26	153	47.26	144
	47.28	63	47.28	117	47.28	117	47.28	138	47.28	138	47.28	154	47.28	134
	47.3	70	47.3	126	47.3	118	47.3	150	47.3	150	47.3	162	47.3	154
	47.32	64	47.32	133	47.32	109	47.32	156	47.32	156	47.32	126	47.32	151
	47.34	71	47.34	154	47.34	116	47.34	147	47.34	147	47.34	137	47.34	156
	47.36	60	47.36	146	47.36	119	47.36	169	47.36	169	47.36	151	47.36	149
	47.38	69	47.38	132	47.38	143	47.38	157	47.38	157	47.38	174	47.38	154
	47.4	73	47.4	151	47.4	109	47.4	172	47.4	172	47.4	166	47.4	157
	47.42	78	47.42	141	47.42	107	47.42	167	47.42	167	47.42	179	47.42	173
	47.44	71	47.44	149	47.44	101	47.44	158	47.44	158	47.44	155	47.44	151
	47.46	77	47.46	147	47.46	131	47.46	171	47.46	171	47.46	166	47.46	171
	47.48	67	47.48	151	47.48	137	47.48	180	47.48	180	47.48	175	47.48	174
	47.5	74	47.5	167	47.5	123	47.5	180	47.5	180	47.5	161	47.5	157
	47.52	81	47.52	157	47.52	125	47.52	169	47.52	169	47.52	173	47.52	170
	47.54	83	47.54	159	47.54	125	47.54	192	47.54	192	47.54	205	47.54	163
	47.56	87	47.56	145	47.56	135	47.56	185	47.56	185	47.56	166	47.56	174
	47.58	65	47.58	149	47.58	145	47.58	166	47.58	166	47.58	205	47.58	183
	47.6	68	47.6	164	47.6	167	47.6	205	47.6	205	47.6	182	47.6	178
	47.62	87	47.62	180	47.62	134	47.62	209	47.62	209	47.62	210	47.62	193
	47.64	81	47.64	192	47.64	135	47.64	187	47.64	187	47.64	205	47.64	192
	47.66	79	47.66	173	47.66	146	47.66	189	47.66	189	47.66	207	47.66	204
	47.68	74	47.68	186	47.68	153	47.68	216	47.68	216	47.68	199	47.68	182
	47.7	82	47.7	191	47.7	131	47.7	228	47.7	228	47.7	235	47.7	224
	47.72	80	47.72	195	47.72	152	47.72	223	47.72	223	47.72	214	47.72	236
	47.74	85	47.74	200	47.74	161	47.74	223	47.74	223	47.74	225	47.74	250
	47.76	83	47.76	186	47.76	171	47.76	256	47.76	256	47.76	223	47.76	210
	47.78	88	47.78	243	47.78	172	47.78	233	47.78	233	47.78	216	47.78	204
	47.8	74	47.8	221	47.8	172	47.8	239	47.8	239	47.8	255	47.8	240
	47.82	80	47.82	235	47.82	185	47.82	284	47.82	284	47.82	241	47.82	225
	47.84	86	47.84	209	47.84	181	47.84	280	47.84	280	47.84	280	47.84	277
	47.86	79	47.86	253	47.86	195	47.86	293	47.86	293	47.86	276	47.86	257
	47.88	99	47.88	272	47.88	195	47.88	294	47.88	294	47.88	270	47.88	251
	47.9	80	47.9	253	47.9	216	47.9	348	47.9	348	47.9	259	47.9	300
	47.92	111	47.92	287	47.92	223	47.92	281	47.92	281	47.92	272	47.92	277
	47.94	98	47.94	282	47.94	219	47.94	336	47.94	336	47.94	315	47.94	296
	47.96	102	47.96	280	47.96	209	47.96	322	47.96	322	47.96	301	47.96	293
	47.98	95	47.98	310	47.98	204	47.98	370	47.98	370	47.98	349	47.98	315
	48	108	48	330	48	282	48	366	48	366	48	320	48	322
	48.02	122	48.02	331	48.02	247	48.02	354	48.02	354	48.02	330	48.02	325
	48.04	122	48.04	320	48.04	251	48.04	345	48.04	345	48.04	362	48.04	334
	48.06	123	48.06	345	48.06	285	48.06	380	48.06	380	48.06	337	48.06	354
	48.08	139	48.08	364	48.08	283	48.08	393	48.08	393	48.08	379	48.08	377
	48.1	137	48.1	393	48.1	272	48.1	425	48.1	425	48.1	369	48.1	341
	48.12	164	48.12	411	48.12	295	48.12	418	48.12	418	48.12	376	48.12	356
	48.14	169	48.14	413	48.14	319	48.14	459	48.14	459	48.14	415	48.14	384
	48.16	192	48.16	447	48.16	306	48.16	477	48.16	477	48.16	398	48.16	398
	48.18	196	48.18	444	48.18	311	48.18	476	48.18	476	48.18	398	48.18	412
	48.2	233	48.2	487	48.2	338	48.2	482	48.2	482	48.2	395	48.2	415
	48.22	227	48.22	506	48.22	357	48.22	489	48.22	489	48.22	419	48.22	405
	48.24	248	48.24	504	48.24	362	48.24	463	48.24	463	48.24	469	48.24	420
	48.26	295	48.26	546	48.26	363	48.26	485	48.26	485	48.26	427	48.26	435
	48.28	281	48.28	550	48.28	334	48.28	514	48.28	514	48.28	431	48.28	415
	48.3	351	48.3	529	48.3	373	48.3	532	48.3	532	48.3	438	48.3	436
	48.32	393	48.32	557	48.32	398	48.32	514	48.32	514	48.32	460	48.32	428
	48.34	413	48.34	556	48.34	373	48.34	530	48.34	530	48.34	440	48.34	456
	48.36	482	48.36	582	48.36	394	48.36	549	48.36	549	48.36	483	48.36	437
	48.38	576	48.38	578	48.38	383	48.38	513	48.38	513	48.38	457	48.38	450
	48.4	589	48.4	555	48.4	395	48.4	509	48.4	509	48.4	485	48.4	420
	48.42	659	48.42	561	48.42	375	48.42	548	48.42	548	48.42	454	48.42	459
	48.44	778	48.44	547	48.44	412	48.44	508	48.44	508	48.44	438	48.44	465
	48.46	979	48.46	555	48.46	421	48.46	499	48.46	499	48.46	465	48.46	465
	48.48	1174	48.48	552	48.48	404	48.48	480	48.48	480	48.48	455	48.48	425
	48.5	1357	48.5	573	48.5	408	48.5	490	48.5	490	48.5	366	48.5	452
	48.52	1585	48.52	484	48.52	392	48.52	465	48.52	465	48.52	446	48.52	442
	48.54	1883	48.54	486	48.54	397	48.54	461	48.54	461	48.54	410	48.54	434
	48.56	1958	48.56	449	48.56	353	48.56	485	48.56	485	48.56	401	48.56	411
	48.58	1977	48.58	472	48.58	336	48.58	442	48.58	442	48.58	385	48.58	429
	48.6	1900	48.6	422	48.6	342	48.6	413	48.6	413	48.6	415	48.6	386
	48.62	1762	48.62	451	48.62	354	48.62	409	48.62	409	48.62	389	48.62	379
	48.64	1554	48.64	426	48.64	317	48.64	400	48.64	400	48.64	347	48.64	377
	48.66	1402	48.66	409	48.66	332	48.66	409	48.66	409	48.66	358	48.66	398
	48.68	1338	48.68	371	48.68	286	48.68	360	48.68	360	48.68	340	48.68	347
	48.7	1201	48.7	359	48.7	267	48.7	352	48.7	352	48.7	353	48.7	355
	48.72	1063	48.72	331	48.72	302	48.72	351	48.72	351	48.72	311	48.72	341
	48.74	932	48.74	328	48.74	279	48.74	313	48.74	313	48.74	331	48.74	297
	48.76	734	48.76	300	48.76	262	48.76	312	48.76	312	48.76	280	48.76	315
	48.78	577	48.78	289	48.78	263	48.78	308	48.78	308	48.78	306	48.78	330
	48.8	457	48.8	275	48.8	258	48.8	319	48.8	319	48.8	327	48.8	298
	48.82	368	48.82	304	48.82	252	48.82	285	48.82	285	48.82	271	48.82	314
	48.84	358	48.84	250	48.84	238	48.84	304	48.84	304	48.84	273	48.84	297
	48.86	290	48.86	256	48.86	251	48.86	277	48.86	277	48.86	274	48.86	291
	48.88	235	48.88	244	48.88	225	48.88	260	48.88	260	48.88	249	48.88	257
	48.9	234	48.9	241	48.9	228	48.9	243	48.9	243	48.9	236	48.9	230
	48.92	213	48.92	234	48.92	204	48.92	271	48.92	271	48.92	258	48.92	254
	48.94	191	48.94	232	48.94	211	48.94	227	48.94	227	48.94	256	48.94	257
	48.96	200	48.96	211	48.96	190	48.96	262	48.96	262	48.96	219	48.96	243
	48.98	170	48.98	206	48.98	184	48.98	221	48.98	221	48.98	231	48.98	223
	49	147	49	194	49	182	49	245	49	245	49	233	49	224
	49.02	162	49.02	193	49.02	171	49.02	212	49.02	212	49.02	239	49.02	212
	49.04	139	49.04	182	49.04	167	49.04	203	49.04	203	49.04	201	49.04	207
	49.06	132	49.06	188	49.06	144	49.06	209	49.06	209	49.06	193	49.06	186
	49.08	96	49.08	186	49.08	179	49.08	209	49.08	209	49.08	173	49.08	233
	49.1	118	49.1	164	49.1	154	49.1	174	49.1	174	49.1	183	49.1	177
	49.12	114	49.12	180	49.12	165	49.12	183	49.12	183	49.12	184	49.12	181
	49.14	120	49.14	147	49.14	169	49.14	201	49.14	201	49.14	196	49.14	187
	49.16	120	49.16	159	49.16	152	49.16	201	49.16	201	49.16	164	49.16	172
	49.18	102	49.18	142	49.18	163	49.18	181	49.18	181	49.18	163	49.18	184
	49.2	104	49.2	169	49.2	153	49.2	175	49.2	175	49.2	179	49.2	165
	49.22	101	49.22	147	49.22	124	49.22	166	49.22	166	49.22	187	49.22	171
	49.24	110	49.24	144	49.24	124	49.24	178	49.24	178	49.24	170	49.24	167
	49.26	97	49.26	141	49.26	124	49.26	170	49.26	170	49.26	172	49.26	182
	49.28	94	49.28	143	49.28	125	49.28	154	49.28	154	49.28	155	49.28	144
	49.3	85	49.3	158	49.3	146	49.3	135	49.3	135	49.3	149	49.3	162
	49.32	89	49.32	136	49.32	120	49.32	158	49.32	158	49.32	171	49.32	146
	49.34	86	49.34	127	49.34	114	49.34	182	49.34	182	49.34	154	49.34	151
	49.36	96	49.36	126	49.36	123	49.36	135	49.36	135	49.36	162	49.36	135
	49.38	90	49.38	125	49.38	128	49.38	147	49.38	147	49.38	166	49.38	167
	49.4	88	49.4	124	49.4	104	49.4	159	49.4	159	49.4	145	49.4	148
	49.42	78	49.42	105	49.42	111	49.42	145	49.42	145	49.42	155	49.42	155
	49.44	65	49.44	134	49.44	113	49.44	140	49.44	140	49.44	129	49.44	144
	49.46	69	49.46	137	49.46	124	49.46	154	49.46	154	49.46	129	49.46	154
	49.48	81	49.48	110	49.48	102	49.48	117	49.48	117	49.48	147	49.48	147
	49.5	61	49.5	128	49.5	98	49.5	129	49.5	129	49.5	135	49.5	159
	49.52	67	49.52	104	49.52	107	49.52	126	49.52	126	49.52	143	49.52	125
	49.54	67	49.54	132	49.54	109	49.54	134	49.54	134	49.54	125	49.54	119
	49.56	65	49.56	105	49.56	96	49.56	138	49.56	138	49.56	133	49.56	154
	49.58	55	49.58	95	49.58	121	49.58	125	49.58	125	49.58	133	49.58	144
	49.6	80	49.6	103	49.6	111	49.6	130	49.6	130	49.6	106	49.6	118
	49.62	66	49.62	106	49.62	97	49.62	133	49.62	133	49.62	117	49.62	129
	49.64	73	49.64	104	49.64	85	49.64	121	49.64	121	49.64	130	49.64	129
	49.66	53	49.66	87	49.66	96	49.66	122	49.66	122	49.66	142	49.66	137
	49.68	81	49.68	116	49.68	102	49.68	128	49.68	128	49.68	138	49.68	145
	49.7	71	49.7	82	49.7	89	49.7	113	49.7	113	49.7	114	49.7	98
	49.72	74	49.72	89	49.72	90	49.72	108	49.72	108	49.72	119	49.72	119
	49.74	74	49.74	109	49.74	77	49.74	108	49.74	108	49.74	108	49.74	125
	49.76	71	49.76	98	49.76	100	49.76	108	49.76	108	49.76	120	49.76	123
	49.78	67	49.78	98	49.78	94	49.78	97	49.78	97	49.78	127	49.78	115
	49.8	57	49.8	78	49.8	74	49.8	126	49.8	126	49.8	106	49.8	125
	49.82	57	49.82	86	49.82	86	49.82	136	49.82	136	49.82	111	49.82	100
	49.84	63	49.84	104	49.84	87	49.84	127	49.84	127	49.84	117	49.84	122
	49.86	67	49.86	81	49.86	93	49.86	117	49.86	117	49.86	125	49.86	112
	49.88	61	49.88	94	49.88	91	49.88	107	49.88	107	49.88	111	49.88	105
	49.9	70	49.9	101	49.9	98	49.9	99	49.9	99	49.9	112	49.9	99
	49.92	59	49.92	80	49.92	63	49.92	110	49.92	110	49.92	118	49.92	109
	49.94	70	49.94	87	49.94	104	49.94	119	49.94	119	49.94	120	49.94	123
	49.96	64	49.96	92	49.96	75	49.96	115	49.96	115	49.96	110	49.96	103
	49.98	66	49.98	93	49.98	79	49.98	112	49.98	112	49.98	120	49.98	135
	50	78	50	90	50	90	50	88	50	88	50	123	50	99
	50.02	71	50.02	100	50.02	74	50.02	99	50.02	99	50.02	97	50.02	98
	50.04	56	50.04	76	50.04	63	50.04	113	50.04	113	50.04	116	50.04	102
	50.06	67	50.06	89	50.06	80	50.06	107	50.06	107	50.06	108	50.06	103
	50.08	60	50.08	93	50.08	85	50.08	104	50.08	104	50.08	104	50.08	111
	50.1	62	50.1	71	50.1	88	50.1	97	50.1	97	50.1	109	50.1	107
	50.12	82	50.12	69	50.12	79	50.12	102	50.12	102	50.12	112	50.12	98
	50.14	41	50.14	70	50.14	86	50.14	88	50.14	88	50.14	90	50.14	95
	50.16	58	50.16	95	50.16	77	50.16	88	50.16	88	50.16	114	50.16	112
	50.18	62	50.18	74	50.18	72	50.18	104	50.18	104	50.18	89	50.18	132
	50.2	47	50.2	82	50.2	82	50.2	108	50.2	108	50.2	98	50.2	120
	50.22	64	50.22	90	50.22	78	50.22	96	50.22	96	50.22	107	50.22	116
	50.24	65	50.24	77	50.24	68	50.24	98	50.24	98	50.24	122	50.24	99
	50.26	75	50.26	84	50.26	68	50.26	105	50.26	105	50.26	112	50.26	111
	50.28	63	50.28	85	50.28	74	50.28	103	50.28	103	50.28	119	50.28	107
	50.3	72	50.3	78	50.3	81	50.3	102	50.3	102	50.3	104	50.3	102
	50.32	47	50.32	77	50.32	77	50.32	107	50.32	107	50.32	99	50.32	115
	50.34	54	50.34	73	50.34	67	50.34	114	50.34	114	50.34	95	50.34	110
	50.36	54	50.36	74	50.36	73	50.36	93	50.36	93	50.36	91	50.36	99
	50.38	67	50.38	83	50.38	78	50.38	100	50.38	100	50.38	93	50.38	100
	50.4	76	50.4	98	50.4	65	50.4	103	50.4	103	50.4	110	50.4	96
	50.42	62	50.42	80	50.42	75	50.42	108	50.42	108	50.42	93	50.42	94
	50.44	56	50.44	78	50.44	65	50.44	105	50.44	105	50.44	104	50.44	114
	50.46	58	50.46	73	50.46	87	50.46	107	50.46	107	50.46	101	50.46	97
	50.48	69	50.48	78	50.48	77	50.48	95	50.48	95	50.48	91	50.48	125
	50.5	60	50.5	87	50.5	85	50.5	83	50.5	83	50.5	92	50.5	111
	50.52	73	50.52	73	50.52	58	50.52	94	50.52	94	50.52	99	50.52	119
	50.54	60	50.54	85	50.54	73	50.54	95	50.54	95	50.54	80	50.54	115
	50.56	68	50.56	67	50.56	68	50.56	85	50.56	85	50.56	129	50.56	113
	50.58	62	50.58	88	50.58	69	50.58	85	50.58	85	50.58	83	50.58	109
	50.6	70	50.6	79	50.6	78	50.6	98	50.6	98	50.6	95	50.6	103
	50.62	69	50.62	75	50.62	67	50.62	81	50.62	81	50.62	107	50.62	98
	50.64	53	50.64	74	50.64	51	50.64	93	50.64	93	50.64	96	50.64	111
	50.66	73	50.66	88	50.66	83	50.66	99	50.66	99	50.66	81	50.66	97
	50.68	69	50.68	73	50.68	95	50.68	101	50.68	101	50.68	95	50.68	104
	50.7	53	50.7	78	50.7	67	50.7	97	50.7	97	50.7	102	50.7	114
	50.72	50	50.72	83	50.72	79	50.72	93	50.72	93	50.72	97	50.72	105
	50.74	69	50.74	77	50.74	72	50.74	87	50.74	87	50.74	97	50.74	90
	50.76	52	50.76	70	50.76	97	50.76	87	50.76	87	50.76	96	50.76	103
	50.78	66	50.78	74	50.78	79	50.78	93	50.78	93	50.78	82	50.78	105
	50.8	54	50.8	73	50.8	79	50.8	78	50.8	78	50.8	84	50.8	98
	50.82	65	50.82	70	50.82	69	50.82	100	50.82	100	50.82	108	50.82	82
	50.84	53	50.84	78	50.84	65	50.84	84	50.84	84	50.84	117	50.84	82
	50.86	69	50.86	71	50.86	66	50.86	108	50.86	108	50.86	77	50.86	103
	50.88	70	50.88	73	50.88	69	50.88	90	50.88	90	50.88	104	50.88	80
	50.9	55	50.9	73	50.9	72	50.9	92	50.9	92	50.9	115	50.9	92
	50.92	80	50.92	68	50.92	81	50.92	89	50.92	89	50.92	98	50.92	79
	50.94	62	50.94	69	50.94	68	50.94	89	50.94	89	50.94	94	50.94	98
	50.96	71	50.96	74	50.96	69	50.96	96	50.96	96	50.96	104	50.96	91
	50.98	69	50.98	79	50.98	77	50.98	76	50.98	76	50.98	90	50.98	102
	51	66	51	79	51	69	51	90	51	90	51	101	51	95
	51.02	60	51.02	92	51.02	66	51.02	108	51.02	108	51.02	114	51.02	83
	51.04	69	51.04	87	51.04	88	51.04	108	51.04	108	51.04	95	51.04	94
	51.06	51	51.06	76	51.06	72	51.06	82	51.06	82	51.06	90	51.06	102
	51.08	69	51.08	79	51.08	61	51.08	100	51.08	100	51.08	86	51.08	84
	51.1	61	51.1	84	51.1	69	51.1	67	51.1	67	51.1	91	51.1	92
	51.12	62	51.12	86	51.12	60	51.12	73	51.12	73	51.12	101	51.12	76
	51.14	65	51.14	75	51.14	71	51.14	97	51.14	97	51.14	102	51.14	94
	51.16	55	51.16	87	51.16	70	51.16	92	51.16	92	51.16	121	51.16	82
	51.18	61	51.18	63	51.18	82	51.18	86	51.18	86	51.18	92	51.18	102
	51.2	67	51.2	48	51.2	73	51.2	98	51.2	98	51.2	115	51.2	93
	51.22	54	51.22	85	51.22	57	51.22	95	51.22	95	51.22	110	51.22	97
	51.24	63	51.24	75	51.24	61	51.24	76	51.24	76	51.24	105	51.24	99
	51.26	52	51.26	62	51.26	70	51.26	88	51.26	88	51.26	89	51.26	87
	51.28	54	51.28	63	51.28	82	51.28	74	51.28	74	51.28	87	51.28	92
	51.3	54	51.3	74	51.3	61	51.3	89	51.3	89	51.3	92	51.3	109
	51.32	55	51.32	81	51.32	58	51.32	92	51.32	92	51.32	90	51.32	87
	51.34	63	51.34	66	51.34	72	51.34	80	51.34	80	51.34	85	51.34	90
	51.36	64	51.36	76	51.36	70	51.36	81	51.36	81	51.36	108	51.36	98
	51.38	56	51.38	94	51.38	73	51.38	80	51.38	80	51.38	105	51.38	90
	51.4	66	51.4	73	51.4	67	51.4	84	51.4	84	51.4	101	51.4	99
	51.42	63	51.42	52	51.42	89	51.42	71	51.42	71	51.42	96	51.42	104
	51.44	53	51.44	68	51.44	51	51.44	96	51.44	96	51.44	81	51.44	104
	51.46	48	51.46	70	51.46	55	51.46	83	51.46	83	51.46	90	51.46	111
	51.48	56	51.48	63	51.48	75	51.48	101	51.48	101	51.48	89	51.48	100
	51.5	56	51.5	68	51.5	50	51.5	91	51.5	91	51.5	84	51.5	97
	51.52	73	51.52	70	51.52	61	51.52	90	51.52	90	51.52	99	51.52	96
	51.54	65	51.54	66	51.54	69	51.54	86	51.54	86	51.54	80	51.54	102
	51.56	64	51.56	78	51.56	62	51.56	77	51.56	77	51.56	101	51.56	71
	51.58	64	51.58	67	51.58	65	51.58	88	51.58	88	51.58	96	51.58	81
	51.6	65	51.6	68	51.6	74	51.6	92	51.6	92	51.6	109	51.6	90
	51.62	54	51.62	63	51.62	86	51.62	77	51.62	77	51.62	91	51.62	90
	51.64	72	51.64	68	51.64	58	51.64	88	51.64	88	51.64	90	51.64	97
	51.66	62	51.66	64	51.66	68	51.66	90	51.66	90	51.66	86	51.66	99
	51.68	44	51.68	86	51.68	70	51.68	86	51.68	86	51.68	90	51.68	86
	51.7	67	51.7	68	51.7	68	51.7	106	51.7	106	51.7	92	51.7	102
	51.72	55	51.72	74	51.72	59	51.72	89	51.72	89	51.72	89	51.72	89
	51.74	70	51.74	79	51.74	78	51.74	90	51.74	90	51.74	109	51.74	78
	51.76	63	51.76	60	51.76	76	51.76	81	51.76	81	51.76	95	51.76	112
	51.78	62	51.78	79	51.78	61	51.78	102	51.78	102	51.78	93	51.78	79
	51.8	56	51.8	75	51.8	62	51.8	91	51.8	91	51.8	105	51.8	84
	51.82	57	51.82	76	51.82	77	51.82	96	51.82	96	51.82	89	51.82	102
	51.84	78	51.84	77	51.84	62	51.84	84	51.84	84	51.84	91	51.84	98
	51.86	64	51.86	70	51.86	66	51.86	87	51.86	87	51.86	88	51.86	92
	51.88	64	51.88	75	51.88	59	51.88	81	51.88	81	51.88	71	51.88	97
	51.9	61	51.9	66	51.9	70	51.9	85	51.9	85	51.9	89	51.9	88
	51.92	67	51.92	62	51.92	69	51.92	106	51.92	106	51.92	94	51.92	82
	51.94	55	51.94	66	51.94	75	51.94	85	51.94	85	51.94	98	51.94	77
	51.96	66	51.96	65	51.96	72	51.96	89	51.96	89	51.96	99	51.96	102
	51.98	63	51.98	76	51.98	75	51.98	88	51.98	88	51.98	93	51.98	87
	52	63	52	84	52	80	52	89	52	89	52	92	52	97
	52.02	72	52.02	56	52.02	60	52.02	99	52.02	99	52.02	65	52.02	84
	52.04	76	52.04	86	52.04	61	52.04	82	52.04	82	52.04	91	52.04	92
	52.06	72	52.06	64	52.06	55	52.06	85	52.06	85	52.06	98	52.06	84
	52.08	56	52.08	83	52.08	53	52.08	87	52.08	87	52.08	85	52.08	93
	52.1	53	52.1	57	52.1	69	52.1	71	52.1	71	52.1	98	52.1	104
	52.12	56	52.12	69	52.12	73	52.12	90	52.12	90	52.12	99	52.12	87
	52.14	66	52.14	68	52.14	57	52.14	84	52.14	84	52.14	93	52.14	81
	52.16	63	52.16	81	52.16	66	52.16	67	52.16	67	52.16	87	52.16	90
	52.18	54	52.18	64	52.18	65	52.18	82	52.18	82	52.18	90	52.18	88
	52.2	81	52.2	74	52.2	56	52.2	87	52.2	87	52.2	109	52.2	84
	52.22	69	52.22	83	52.22	67	52.22	82	52.22	82	52.22	106	52.22	81
	52.24	50	52.24	86	52.24	68	52.24	94	52.24	94	52.24	90	52.24	105
	52.26	60	52.26	85	52.26	68	52.26	67	52.26	67	52.26	104	52.26	90
	52.28	63	52.28	84	52.28	67	52.28	106	52.28	106	52.28	88	52.28	88
	52.3	56	52.3	61	52.3	72	52.3	90	52.3	90	52.3	87	52.3	87
	52.32	63	52.32	73	52.32	66	52.32	99	52.32	99	52.32	100	52.32	94
	52.34	67	52.34	73	52.34	67	52.34	89	52.34	89	52.34	83	52.34	101
	52.36	77	52.36	85	52.36	77	52.36	85	52.36	85	52.36	81	52.36	99
	52.38	59	52.38	71	52.38	56	52.38	82	52.38	82	52.38	84	52.38	88
	52.4	54	52.4	73	52.4	59	52.4	81	52.4	81	52.4	92	52.4	95
	52.42	50	52.42	76	52.42	70	52.42	88	52.42	88	52.42	111	52.42	85
	52.44	50	52.44	68	52.44	71	52.44	105	52.44	105	52.44	74	52.44	103
	52.46	66	52.46	72	52.46	74	52.46	92	52.46	92	52.46	77	52.46	96
	52.48	59	52.48	61	52.48	50	52.48	89	52.48	89	52.48	74	52.48	94
	52.5	53	52.5	79	52.5	68	52.5	89	52.5	89	52.5	107	52.5	84
	52.52	60	52.52	57	52.52	58	52.52	66	52.52	66	52.52	103	52.52	109
	52.54	63	52.54	70	52.54	67	52.54	90	52.54	90	52.54	104	52.54	96
	52.56	63	52.56	83	52.56	62	52.56	88	52.56	88	52.56	80	52.56	88
	52.58	50	52.58	69	52.58	58	52.58	74	52.58	74	52.58	69	52.58	90
	52.6	61	52.6	70	52.6	62	52.6	100	52.6	100	52.6	104	52.6	91
	52.62	55	52.62	67	52.62	64	52.62	68	52.62	68	52.62	106	52.62	96
	52.64	61	52.64	63	52.64	70	52.64	87	52.64	87	52.64	97	52.64	95
	52.66	52	52.66	62	52.66	75	52.66	93	52.66	93	52.66	97	52.66	81
	52.68	59	52.68	70	52.68	66	52.68	70	52.68	70	52.68	86	52.68	98
	52.7	61	52.7	53	52.7	71	52.7	74	52.7	74	52.7	99	52.7	95
	52.72	50	52.72	64	52.72	63	52.72	79	52.72	79	52.72	86	52.72	74
	52.74	58	52.74	67	52.74	61	52.74	90	52.74	90	52.74	90	52.74	96
	52.76	65	52.76	73	52.76	61	52.76	88	52.76	88	52.76	96	52.76	99
	52.78	73	52.78	62	52.78	64	52.78	88	52.78	88	52.78	69	52.78	74
	52.8	61	52.8	76	52.8	59	52.8	101	52.8	101	52.8	99	52.8	93
	52.82	51	52.82	62	52.82	52	52.82	85	52.82	85	52.82	102	52.82	107
	52.84	64	52.84	55	52.84	80	52.84	86	52.84	86	52.84	97	52.84	77
	52.86	73	52.86	61	52.86	66	52.86	63	52.86	63	52.86	77	52.86	85
	52.88	53	52.88	78	52.88	78	52.88	85	52.88	85	52.88	110	52.88	71
	52.9	55	52.9	62	52.9	69	52.9	78	52.9	78	52.9	72	52.9	80
	52.92	46	52.92	95	52.92	77	52.92	81	52.92	81	52.92	93	52.92	110
	52.94	56	52.94	69	52.94	75	52.94	87	52.94	87	52.94	88	52.94	97
	52.96	60	52.96	69	52.96	74	52.96	93	52.96	93	52.96	90	52.96	83
	52.98	48	52.98	61	52.98	60	52.98	83	52.98	83	52.98	91	52.98	86
	53	59	53	54	53	60	53	65	53	65	53	88	53	107
	53.02	64	53.02	74	53.02	62	53.02	101	53.02	101	53.02	86	53.02	80
	53.04	60	53.04	78	53.04	58	53.04	91	53.04	91	53.04	103	53.04	100
	53.06	65	53.06	71	53.06	67	53.06	76	53.06	76	53.06	106	53.06	89
	53.08	62	53.08	74	53.08	65	53.08	90	53.08	90	53.08	80	53.08	89
	53.1	59	53.1	72	53.1	65	53.1	83	53.1	83	53.1	104	53.1	93
	53.12	51	53.12	76	53.12	60	53.12	78	53.12	78	53.12	86	53.12	93
	53.14	62	53.14	73	53.14	66	53.14	77	53.14	77	53.14	95	53.14	76
	53.16	59	53.16	79	53.16	68	53.16	85	53.16	85	53.16	90	53.16	88
	53.18	51	53.18	74	53.18	69	53.18	79	53.18	79	53.18	88	53.18	83
	53.2	62	53.2	68	53.2	78	53.2	91	53.2	91	53.2	96	53.2	110
	53.22	63	53.22	68	53.22	66	53.22	81	53.22	81	53.22	90	53.22	89
	53.24	56	53.24	62	53.24	76	53.24	98	53.24	98	53.24	78	53.24	84
	53.26	59	53.26	52	53.26	74	53.26	72	53.26	72	53.26	94	53.26	101
	53.28	52	53.28	62	53.28	67	53.28	68	53.28	68	53.28	98	53.28	87
	53.3	62	53.3	52	53.3	70	53.3	92	53.3	92	53.3	89	53.3	80
	53.32	60	53.32	72	53.32	69	53.32	80	53.32	80	53.32	84	53.32	94
	53.34	66	53.34	74	53.34	68	53.34	82	53.34	82	53.34	98	53.34	101
	53.36	50	53.36	86	53.36	61	53.36	97	53.36	97	53.36	85	53.36	90
	53.38	53	53.38	60	53.38	90	53.38	70	53.38	70	53.38	90	53.38	70
	53.4	56	53.4	67	53.4	62	53.4	91	53.4	91	53.4	90	53.4	71
	53.42	51	53.42	70	53.42	69	53.42	82	53.42	82	53.42	97	53.42	89
	53.44	54	53.44	77	53.44	65	53.44	97	53.44	97	53.44	83	53.44	78
	53.46	55	53.46	75	53.46	67	53.46	92	53.46	92	53.46	81	53.46	83
	53.48	67	53.48	76	53.48	75	53.48	84	53.48	84	53.48	101	53.48	92
	53.5	60	53.5	67	53.5	65	53.5	94	53.5	94	53.5	104	53.5	96
	53.52	60	53.52	76	53.52	56	53.52	81	53.52	81	53.52	100	53.52	89
	53.54	63	53.54	75	53.54	76	53.54	83	53.54	83	53.54	97	53.54	90
	53.56	61	53.56	78	53.56	59	53.56	87	53.56	87	53.56	87	53.56	101
	53.58	46	53.58	80	53.58	62	53.58	89	53.58	89	53.58	83	53.58	100
	53.6	53	53.6	83	53.6	69	53.6	91	53.6	91	53.6	102	53.6	108
	53.62	64	53.62	103	53.62	62	53.62	96	53.62	96	53.62	76	53.62	106
	53.64	62	53.64	71	53.64	77	53.64	83	53.64	83	53.64	102	53.64	78
	53.66	56	53.66	68	53.66	67	53.66	88	53.66	88	53.66	74	53.66	93
	53.68	57	53.68	77	53.68	54	53.68	92	53.68	92	53.68	88	53.68	92
	53.7	56	53.7	73	53.7	75	53.7	91	53.7	91	53.7	81	53.7	86
	53.72	66	53.72	61	53.72	58	53.72	101	53.72	101	53.72	80	53.72	81
	53.74	64	53.74	86	53.74	75	53.74	80	53.74	80	53.74	89	53.74	88
	53.76	67	53.76	62	53.76	62	53.76	79	53.76	79	53.76	105	53.76	94
	53.78	68	53.78	87	53.78	69	53.78	91	53.78	91	53.78	66	53.78	82
	53.8	62	53.8	78	53.8	74	53.8	92	53.8	92	53.8	76	53.8	75
	53.82	50	53.82	67	53.82	57	53.82	83	53.82	83	53.82	102	53.82	98
	53.84	68	53.84	80	53.84	61	53.84	96	53.84	96	53.84	94	53.84	82
	53.86	81	53.86	90	53.86	64	53.86	108	53.86	108	53.86	104	53.86	98
	53.88	46	53.88	60	53.88	68	53.88	78	53.88	78	53.88	91	53.88	91
	53.9	51	53.9	76	53.9	74	53.9	86	53.9	86	53.9	96	53.9	79
	53.92	64	53.92	79	53.92	55	53.92	105	53.92	105	53.92	98	53.92	106
	53.94	79	53.94	95	53.94	54	53.94	90	53.94	90	53.94	87	53.94	85
	53.96	82	53.96	78	53.96	72	53.96	108	53.96	108	53.96	92	53.96	77
	53.98	52	53.98	81	53.98	67	53.98	91	53.98	91	53.98	98	53.98	78
	54	70	54	68	54	77	54	91	54	91	54	102	54	95
	54.02	54	54.02	87	54.02	74	54.02	92	54.02	92	54.02	109	54.02	92
	54.04	58	54.04	79	54.04	75	54.04	85	54.04	85	54.04	112	54.04	97
	54.06	59	54.06	76	54.06	71	54.06	83	54.06	83	54.06	80	54.06	84
	54.08	59	54.08	85	54.08	83	54.08	90	54.08	90	54.08	89	54.08	87
	54.1	57	54.1	78	54.1	79	54.1	73	54.1	73	54.1	94	54.1	73
	54.12	54	54.12	72	54.12	73	54.12	94	54.12	94	54.12	99	54.12	81
	54.14	73	54.14	78	54.14	68	54.14	86	54.14	86	54.14	84	54.14	117
	54.16	58	54.16	88	54.16	78	54.16	88	54.16	88	54.16	95	54.16	90
	54.18	62	54.18	84	54.18	76	54.18	88	54.18	88	54.18	93	54.18	107
	54.2	61	54.2	69	54.2	62	54.2	78	54.2	78	54.2	94	54.2	107
	54.22	65	54.22	83	54.22	65	54.22	69	54.22	69	54.22	93	54.22	106
	54.24	56	54.24	65	54.24	67	54.24	91	54.24	91	54.24	90	54.24	77
	54.26	69	54.26	83	54.26	54	54.26	85	54.26	85	54.26	93	54.26	94
	54.28	55	54.28	73	54.28	69	54.28	99	54.28	99	54.28	97	54.28	86
	54.3	61	54.3	64	54.3	77	54.3	89	54.3	89	54.3	80	54.3	86
	54.32	54	54.32	72	54.32	86	54.32	92	54.32	92	54.32	105	54.32	91
	54.34	64	54.34	64	54.34	75	54.34	88	54.34	88	54.34	84	54.34	94
	54.36	67	54.36	87	54.36	86	54.36	92	54.36	92	54.36	87	54.36	99
	54.38	79	54.38	81	54.38	84	54.38	96	54.38	96	54.38	95	54.38	87
	54.4	74	54.4	89	54.4	70	54.4	101	54.4	101	54.4	91	54.4	75
	54.42	70	54.42	76	54.42	77	54.42	93	54.42	93	54.42	125	54.42	102
	54.44	57	54.44	90	54.44	71	54.44	95	54.44	95	54.44	74	54.44	98
	54.46	63	54.46	67	54.46	79	54.46	92	54.46	92	54.46	108	54.46	87
	54.48	57	54.48	93	54.48	69	54.48	88	54.48	88	54.48	80	54.48	97
	54.5	79	54.5	84	54.5	75	54.5	96	54.5	96	54.5	91	54.5	94
	54.52	57	54.52	92	54.52	73	54.52	94	54.52	94	54.52	113	54.52	89
	54.54	67	54.54	78	54.54	84	54.54	102	54.54	102	54.54	101	54.54	89
	54.56	75	54.56	98	54.56	67	54.56	100	54.56	100	54.56	97	54.56	85
	54.58	67	54.58	101	54.58	69	54.58	90	54.58	90	54.58	95	54.58	118
	54.6	50	54.6	83	54.6	66	54.6	79	54.6	79	54.6	127	54.6	80
	54.62	57	54.62	75	54.62	81	54.62	98	54.62	98	54.62	86	54.62	102
	54.64	62	54.64	99	54.64	67	54.64	105	54.64	105	54.64	104	54.64	92
	54.66	68	54.66	95	54.66	64	54.66	84	54.66	84	54.66	86	54.66	101
	54.68	76	54.68	81	54.68	59	54.68	77	54.68	77	54.68	87	54.68	85
	54.7	58	54.7	73	54.7	75	54.7	114	54.7	114	54.7	83	54.7	96
	54.72	61	54.72	87	54.72	78	54.72	94	54.72	94	54.72	105	54.72	103
	54.74	80	54.74	79	54.74	74	54.74	98	54.74	98	54.74	107	54.74	96
	54.76	62	54.76	91	54.76	93	54.76	82	54.76	82	54.76	85	54.76	107
	54.78	68	54.78	83	54.78	89	54.78	105	54.78	105	54.78	100	54.78	89
	54.8	66	54.8	84	54.8	68	54.8	119	54.8	119	54.8	107	54.8	94
	54.82	77	54.82	97	54.82	82	54.82	95	54.82	95	54.82	118	54.82	97
	54.84	71	54.84	109	54.84	72	54.84	118	54.84	118	54.84	95	54.84	91
	54.86	77	54.86	82	54.86	79	54.86	99	54.86	99	54.86	87	54.86	87
	54.88	67	54.88	96	54.88	86	54.88	108	54.88	108	54.88	96	54.88	114
	54.9	75	54.9	103	54.9	71	54.9	116	54.9	116	54.9	90	54.9	107
	54.92	71	54.92	99	54.92	80	54.92	104	54.92	104	54.92	86	54.92	108
	54.94	68	54.94	91	54.94	85	54.94	102	54.94	102	54.94	119	54.94	100
	54.96	66	54.96	90	54.96	71	54.96	124	54.96	124	54.96	109	54.96	107
	54.98	74	54.98	88	54.98	80	54.98	80	54.98	80	54.98	102	54.98	88
	55	62	55	103	55	79	55	110	55	110	55	121	55	97
	55.02	83	55.02	116	55.02	62	55.02	105	55.02	105	55.02	90	55.02	85
	55.04	68	55.04	89	55.04	83	55.04	97	55.04	97	55.04	91	55.04	93
	55.06	67	55.06	104	55.06	87	55.06	106	55.06	106	55.06	99	55.06	101
	55.08	75	55.08	93	55.08	79	55.08	103	55.08	103	55.08	94	55.08	94
	55.1	72	55.1	106	55.1	84	55.1	108	55.1	108	55.1	98	55.1	102
	55.12	100	55.12	102	55.12	75	55.12	95	55.12	95	55.12	93	55.12	95
	55.14	68	55.14	113	55.14	85	55.14	110	55.14	110	55.14	90	55.14	94
	55.16	98	55.16	110	55.16	81	55.16	93	55.16	93	55.16	91	55.16	123
	55.18	110	55.18	111	55.18	74	55.18	116	55.18	116	55.18	100	55.18	88
	55.2	79	55.2	110	55.2	92	55.2	116	55.2	116	55.2	114	55.2	90
	55.22	108	55.22	102	55.22	93	55.22	120	55.22	120	55.22	107	55.22	100
	55.24	103	55.24	103	55.24	76	55.24	99	55.24	99	55.24	107	55.24	98
	55.26	101	55.26	100	55.26	91	55.26	102	55.26	102	55.26	108	55.26	100
	55.28	112	55.28	99	55.28	89	55.28	116	55.28	116	55.28	104	55.28	88
	55.3	136	55.3	96	55.3	84	55.3	110	55.3	110	55.3	111	55.3	111
	55.32	126	55.32	119	55.32	95	55.32	142	55.32	142	55.32	119	55.32	105
	55.34	114	55.34	121	55.34	76	55.34	104	55.34	104	55.34	103	55.34	114
	55.36	152	55.36	108	55.36	98	55.36	126	55.36	126	55.36	96	55.36	93
	55.38	146	55.38	118	55.38	90	55.38	124	55.38	124	55.38	102	55.38	124
	55.4	153	55.4	113	55.4	81	55.4	117	55.4	117	55.4	117	55.4	109
	55.42	185	55.42	128	55.42	87	55.42	99	55.42	99	55.42	88	55.42	104
	55.44	211	55.44	115	55.44	89	55.44	121	55.44	121	55.44	124	55.44	85
	55.46	187	55.46	99	55.46	88	55.46	127	55.46	127	55.46	99	55.46	96
	55.48	243	55.48	116	55.48	83	55.48	117	55.48	117	55.48	98	55.48	103
	55.5	282	55.5	136	55.5	75	55.5	106	55.5	106	55.5	117	55.5	109
	55.52	354	55.52	104	55.52	100	55.52	132	55.52	132	55.52	116	55.52	109
	55.54	341	55.54	98	55.54	99	55.54	101	55.54	101	55.54	115	55.54	100
	55.56	419	55.56	107	55.56	91	55.56	91	55.56	91	55.56	114	55.56	104
	55.58	478	55.58	112	55.58	89	55.58	102	55.58	102	55.58	102	55.58	106
	55.6	532	55.6	106	55.6	91	55.6	109	55.6	109	55.6	121	55.6	103
	55.62	555	55.62	144	55.62	90	55.62	110	55.62	110	55.62	106	55.62	113
	55.64	458	55.64	106	55.64	99	55.64	122	55.64	122	55.64	114	55.64	98
	55.66	459	55.66	113	55.66	96	55.66	119	55.66	119	55.66	118	55.66	111
	55.68	380	55.68	110	55.68	88	55.68	98	55.68	98	55.68	111	55.68	92
	55.7	391	55.7	118	55.7	86	55.7	99	55.7	99	55.7	115	55.7	103
	55.72	352	55.72	97	55.72	113	55.72	122	55.72	122	55.72	107	55.72	115
	55.74	322	55.74	97	55.74	69	55.74	108	55.74	108	55.74	116	55.74	114
	55.76	356	55.76	111	55.76	85	55.76	135	55.76	135	55.76	132	55.76	114
	55.78	303	55.78	120	55.78	109	55.78	111	55.78	111	55.78	116	55.78	115
	55.8	262	55.8	109	55.8	78	55.8	129	55.8	129	55.8	111	55.8	114
	55.82	226	55.82	102	55.82	84	55.82	116	55.82	116	55.82	110	55.82	94
	55.84	182	55.84	125	55.84	96	55.84	111	55.84	111	55.84	109	55.84	119
	55.86	177	55.86	101	55.86	76	55.86	113	55.86	113	55.86	133	55.86	111
	55.88	129	55.88	109	55.88	95	55.88	128	55.88	128	55.88	104	55.88	126
	55.9	128	55.9	97	55.9	91	55.9	123	55.9	123	55.9	119	55.9	125
	55.92	113	55.92	100	55.92	97	55.92	111	55.92	111	55.92	107	55.92	104
	55.94	106	55.94	110	55.94	95	55.94	108	55.94	108	55.94	112	55.94	155
	55.96	108	55.96	102	55.96	99	55.96	118	55.96	118	55.96	100	55.96	96
	55.98	96	55.98	122	55.98	89	55.98	111	55.98	111	55.98	123	55.98	116
	56	101	56	101	56	90	56	113	56	113	56	95	56	118
	56.02	95	56.02	105	56.02	84	56.02	106	56.02	106	56.02	113	56.02	150
	56.04	85	56.04	102	56.04	99	56.04	116	56.04	116	56.04	120	56.04	131
	56.06	91	56.06	99	56.06	83	56.06	98	56.06	98	56.06	119	56.06	116
	56.08	90	56.08	109	56.08	81	56.08	115	56.08	115	56.08	128	56.08	128
	56.1	73	56.1	99	56.1	91	56.1	128	56.1	128	56.1	116	56.1	102
	56.12	87	56.12	93	56.12	81	56.12	111	56.12	111	56.12	129	56.12	125
	56.14	74	56.14	101	56.14	80	56.14	113	56.14	113	56.14	132	56.14	105
	56.16	64	56.16	96	56.16	79	56.16	98	56.16	98	56.16	132	56.16	136
	56.18	73	56.18	104	56.18	103	56.18	106	56.18	106	56.18	122	56.18	138
	56.2	80	56.2	92	56.2	98	56.2	128	56.2	128	56.2	119	56.2	127
	56.22	68	56.22	94	56.22	99	56.22	107	56.22	107	56.22	123	56.22	129
	56.24	74	56.24	102	56.24	85	56.24	132	56.24	132	56.24	132	56.24	124
	56.26	78	56.26	91	56.26	89	56.26	130	56.26	130	56.26	136	56.26	128
	56.28	63	56.28	106	56.28	104	56.28	111	56.28	111	56.28	128	56.28	121
	56.3	80	56.3	101	56.3	100	56.3	122	56.3	122	56.3	121	56.3	118
	56.32	77	56.32	103	56.32	99	56.32	136	56.32	136	56.32	123	56.32	120
	56.34	78	56.34	100	56.34	94	56.34	125	56.34	125	56.34	127	56.34	142
	56.36	66	56.36	96	56.36	91	56.36	126	56.36	126	56.36	139	56.36	136
	56.38	59	56.38	108	56.38	99	56.38	135	56.38	135	56.38	138	56.38	118
	56.4	62	56.4	108	56.4	87	56.4	120	56.4	120	56.4	150	56.4	134
	56.42	63	56.42	99	56.42	92	56.42	120	56.42	120	56.42	127	56.42	118
	56.44	73	56.44	84	56.44	86	56.44	127	56.44	127	56.44	135	56.44	137
	56.46	56	56.46	103	56.46	95	56.46	138	56.46	138	56.46	146	56.46	122
	56.48	64	56.48	106	56.48	89	56.48	126	56.48	126	56.48	118	56.48	139
	56.5	67	56.5	106	56.5	113	56.5	127	56.5	127	56.5	139	56.5	113
	56.52	54	56.52	91	56.52	94	56.52	136	56.52	136	56.52	133	56.52	141
	56.54	87	56.54	98	56.54	107	56.54	137	56.54	137	56.54	124	56.54	122
	56.56	69	56.56	108	56.56	92	56.56	123	56.56	123	56.56	130	56.56	137
	56.58	64	56.58	78	56.58	108	56.58	147	56.58	147	56.58	168	56.58	139
	56.6	58	56.6	101	56.6	90	56.6	146	56.6	146	56.6	131	56.6	153
	56.62	57	56.62	101	56.62	110	56.62	108	56.62	108	56.62	143	56.62	135
	56.64	73	56.64	100	56.64	103	56.64	151	56.64	151	56.64	121	56.64	147
	56.66	57	56.66	93	56.66	93	56.66	119	56.66	119	56.66	133	56.66	139
	56.68	64	56.68	89	56.68	95	56.68	145	56.68	145	56.68	147	56.68	150
	56.7	57	56.7	111	56.7	103	56.7	165	56.7	165	56.7	148	56.7	159
	56.72	58	56.72	104	56.72	110	56.72	126	56.72	126	56.72	173	56.72	148
	56.74	66	56.74	99	56.74	113	56.74	152	56.74	152	56.74	152	56.74	143
	56.76	70	56.76	99	56.76	103	56.76	152	56.76	152	56.76	151	56.76	149
	56.78	60	56.78	110	56.78	103	56.78	149	56.78	149	56.78	138	56.78	140
	56.8	63	56.8	105	56.8	112	56.8	143	56.8	143	56.8	160	56.8	130
	56.82	68	56.82	106	56.82	116	56.82	154	56.82	154	56.82	164	56.82	147
	56.84	76	56.84	127	56.84	117	56.84	144	56.84	144	56.84	158	56.84	166
	56.86	69	56.86	108	56.86	110	56.86	132	56.86	132	56.86	160	56.86	151
	56.88	68	56.88	117	56.88	100	56.88	160	56.88	160	56.88	127	56.88	142
	56.9	70	56.9	99	56.9	96	56.9	155	56.9	155	56.9	139	56.9	168
	56.92	71	56.92	113	56.92	116	56.92	159	56.92	159	56.92	156	56.92	156
	56.94	68	56.94	112	56.94	111	56.94	143	56.94	143	56.94	186	56.94	190
	56.96	65	56.96	107	56.96	131	56.96	151	56.96	151	56.96	168	56.96	168
	56.98	64	56.98	94	56.98	104	56.98	160	56.98	160	56.98	157	56.98	179
	57	72	57	132	57	112	57	148	57	148	57	172	57	170
	57.02	57	57.02	99	57.02	100	57.02	146	57.02	146	57.02	146	57.02	174
	57.04	66	57.04	128	57.04	116	57.04	184	57.04	184	57.04	164	57.04	161
	57.06	60	57.06	118	57.06	117	57.06	158	57.06	158	57.06	181	57.06	170
	57.08	62	57.08	116	57.08	126	57.08	186	57.08	186	57.08	170	57.08	164
	57.1	66	57.1	106	57.1	107	57.1	167	57.1	167	57.1	198	57.1	214
	57.12	61	57.12	114	57.12	114	57.12	176	57.12	176	57.12	185	57.12	183
	57.14	75	57.14	107	57.14	123	57.14	149	57.14	149	57.14	209	57.14	190
	57.16	73	57.16	130	57.16	115	57.16	176	57.16	176	57.16	145	57.16	176
	57.18	64	57.18	125	57.18	118	57.18	184	57.18	184	57.18	209	57.18	190
	57.2	73	57.2	139	57.2	144	57.2	154	57.2	154	57.2	172	57.2	203
	57.22	86	57.22	133	57.22	130	57.22	208	57.22	208	57.22	197	57.22	193
	57.24	62	57.24	112	57.24	141	57.24	183	57.24	183	57.24	197	57.24	188
	57.26	58	57.26	103	57.26	128	57.26	149	57.26	149	57.26	213	57.26	211
	57.28	51	57.28	116	57.28	121	57.28	177	57.28	177	57.28	196	57.28	209
	57.3	71	57.3	134	57.3	146	57.3	202	57.3	202	57.3	210	57.3	206
	57.32	79	57.32	124	57.32	140	57.32	175	57.32	175	57.32	187	57.32	220
	57.34	70	57.34	132	57.34	126	57.34	199	57.34	199	57.34	218	57.34	194
	57.36	75	57.36	126	57.36	126	57.36	195	57.36	195	57.36	201	57.36	224
	57.38	78	57.38	134	57.38	133	57.38	178	57.38	178	57.38	205	57.38	212
	57.4	57	57.4	126	57.4	123	57.4	212	57.4	212	57.4	209	57.4	198
	57.42	77	57.42	127	57.42	143	57.42	212	57.42	212	57.42	225	57.42	200
	57.44	73	57.44	101	57.44	159	57.44	185	57.44	185	57.44	200	57.44	200
	57.46	60	57.46	152	57.46	142	57.46	196	57.46	196	57.46	235	57.46	208
	57.48	62	57.48	133	57.48	151	57.48	193	57.48	193	57.48	216	57.48	221
	57.5	62	57.5	143	57.5	163	57.5	220	57.5	220	57.5	244	57.5	239
	57.52	70	57.52	146	57.52	169	57.52	232	57.52	232	57.52	226	57.52	201
	57.54	77	57.54	151	57.54	147	57.54	195	57.54	195	57.54	223	57.54	220
	57.56	56	57.56	170	57.56	144	57.56	227	57.56	227	57.56	261	57.56	233
	57.58	72	57.58	141	57.58	153	57.58	211	57.58	211	57.58	249	57.58	241
	57.6	70	57.6	155	57.6	176	57.6	226	57.6	226	57.6	242	57.6	251
	57.62	72	57.62	156	57.62	158	57.62	232	57.62	232	57.62	247	57.62	247
	57.64	78	57.64	177	57.64	142	57.64	243	57.64	243	57.64	247	57.64	244
	57.66	65	57.66	149	57.66	165	57.66	224	57.66	224	57.66	232	57.66	216
	57.68	71	57.68	155	57.68	155	57.68	227	57.68	227	57.68	236	57.68	248
	57.7	81	57.7	160	57.7	177	57.7	234	57.7	234	57.7	263	57.7	262
	57.72	81	57.72	144	57.72	179	57.72	227	57.72	227	57.72	253	57.72	265
	57.74	62	57.74	160	57.74	150	57.74	263	57.74	263	57.74	279	57.74	265
	57.76	70	57.76	165	57.76	178	57.76	232	57.76	232	57.76	258	57.76	262
	57.78	83	57.78	196	57.78	164	57.78	237	57.78	237	57.78	272	57.78	253
	57.8	78	57.8	163	57.8	154	57.8	256	57.8	256	57.8	284	57.8	270
	57.82	70	57.82	159	57.82	193	57.82	261	57.82	261	57.82	285	57.82	263
	57.84	75	57.84	158	57.84	201	57.84	290	57.84	290	57.84	269	57.84	296
	57.86	90	57.86	182	57.86	175	57.86	228	57.86	228	57.86	237	57.86	288
	57.88	79	57.88	204	57.88	189	57.88	261	57.88	261	57.88	269	57.88	268
	57.9	94	57.9	199	57.9	174	57.9	264	57.9	264	57.9	264	57.9	285
	57.92	97	57.92	182	57.92	172	57.92	254	57.92	254	57.92	293	57.92	286
	57.94	80	57.94	197	57.94	191	57.94	260	57.94	260	57.94	282	57.94	309
	57.96	98	57.96	181	57.96	193	57.96	270	57.96	270	57.96	270	57.96	289
	57.98	112	57.98	187	57.98	199	57.98	228	57.98	228	57.98	266	57.98	302
	58	91	58	201	58	211	58	275	58	275	58	305	58	302
	58.02	96	58.02	216	58.02	180	58.02	252	58.02	252	58.02	268	58.02	300
	58.04	102	58.04	203	58.04	182	58.04	270	58.04	270	58.04	306	58.04	328
	58.06	111	58.06	233	58.06	204	58.06	272	58.06	272	58.06	299	58.06	325
	58.08	129	58.08	244	58.08	217	58.08	322	58.08	322	58.08	277	58.08	290
	58.1	92	58.1	245	58.1	211	58.1	299	58.1	299	58.1	315	58.1	317
	58.12	122	58.12	232	58.12	209	58.12	255	58.12	255	58.12	290	58.12	335
	58.14	137	58.14	236	58.14	205	58.14	272	58.14	272	58.14	312	58.14	270
	58.16	112	58.16	224	58.16	207	58.16	296	58.16	296	58.16	321	58.16	293
	58.18	136	58.18	230	58.18	200	58.18	278	58.18	278	58.18	303	58.18	349
	58.2	133	58.2	270	58.2	224	58.2	304	58.2	304	58.2	286	58.2	347
	58.22	153	58.22	264	58.22	237	58.22	300	58.22	300	58.22	294	58.22	324
	58.24	156	58.24	249	58.24	201	58.24	336	58.24	336	58.24	290	58.24	349
	58.26	175	58.26	248	58.26	225	58.26	303	58.26	303	58.26	321	58.26	338
	58.28	211	58.28	241	58.28	267	58.28	334	58.28	334	58.28	327	58.28	345
	58.3	195	58.3	287	58.3	219	58.3	309	58.3	309	58.3	361	58.3	312
	58.32	235	58.32	277	58.32	239	58.32	322	58.32	322	58.32	339	58.32	347
	58.34	221	58.34	257	58.34	206	58.34	312	58.34	312	58.34	350	58.34	312
	58.36	269	58.36	289	58.36	234	58.36	325	58.36	325	58.36	325	58.36	318
	58.38	272	58.38	289	58.38	197	58.38	307	58.38	307	58.38	350	58.38	361
	58.4	285	58.4	269	58.4	217	58.4	372	58.4	372	58.4	312	58.4	334
	58.42	340	58.42	339	58.42	228	58.42	351	58.42	351	58.42	317	58.42	346
	58.44	333	58.44	282	58.44	271	58.44	342	58.44	342	58.44	308	58.44	316
	58.46	367	58.46	275	58.46	246	58.46	278	58.46	278	58.46	282	58.46	317
	58.48	394	58.48	243	58.48	289	58.48	295	58.48	295	58.48	375	58.48	326
	58.5	435	58.5	297	58.5	254	58.5	347	58.5	347	58.5	340	58.5	336
	58.52	498	58.52	306	58.52	254	58.52	340	58.52	340	58.52	350	58.52	363
	58.54	582	58.54	295	58.54	210	58.54	337	58.54	337	58.54	284	58.54	336
	58.56	654	58.56	317	58.56	241	58.56	339	58.56	339	58.56	307	58.56	327
	58.58	678	58.58	296	58.58	267	58.58	321	58.58	321	58.58	302	58.58	323
	58.6	781	58.6	287	58.6	263	58.6	311	58.6	311	58.6	327	58.6	347
	58.62	833	58.62	302	58.62	257	58.62	332	58.62	332	58.62	303	58.62	332
	58.64	899	58.64	321	58.64	279	58.64	343	58.64	343	58.64	295	58.64	321
	58.66	895	58.66	281	58.66	251	58.66	319	58.66	319	58.66	351	58.66	314
	58.68	942	58.68	305	58.68	237	58.68	311	58.68	311	58.68	342	58.68	346
	58.7	910	58.7	291	58.7	273	58.7	368	58.7	368	58.7	321	58.7	290
	58.72	958	58.72	284	58.72	231	58.72	323	58.72	323	58.72	340	58.72	360
	58.74	1068	58.74	287	58.74	236	58.74	283	58.74	283	58.74	305	58.74	340
	58.76	1182	58.76	305	58.76	239	58.76	284	58.76	284	58.76	304	58.76	286
	58.78	1288	58.78	287	58.78	245	58.78	299	58.78	299	58.78	294	58.78	321
	58.8	1265	58.8	294	58.8	235	58.8	314	58.8	314	58.8	304	58.8	288
	58.82	1270	58.82	286	58.82	228	58.82	296	58.82	296	58.82	311	58.82	315
	58.84	1141	58.84	292	58.84	257	58.84	314	58.84	314	58.84	289	58.84	311
	58.86	942	58.86	309	58.86	226	58.86	251	58.86	251	58.86	298	58.86	290
	58.88	963	58.88	282	58.88	255	58.88	299	58.88	299	58.88	272	58.88	298
	58.9	854	58.9	271	58.9	215	58.9	303	58.9	303	58.9	290	58.9	282
	58.92	760	58.92	281	58.92	214	58.92	306	58.92	306	58.92	281	58.92	303
	58.94	783	58.94	269	58.94	220	58.94	252	58.94	252	58.94	320	58.94	301
	58.96	752	58.96	256	58.96	209	58.96	267	58.96	267	58.96	258	58.96	291
	58.98	664	58.98	256	58.98	224	58.98	305	58.98	305	58.98	267	58.98	275
	59	585	59	238	59	205	59	282	59	282	59	260	59	288
	59.02	589	59.02	265	59.02	222	59.02	255	59.02	255	59.02	276	59.02	272
	59.04	466	59.04	262	59.04	212	59.04	253	59.04	253	59.04	256	59.04	272
	59.06	407	59.06	255	59.06	214	59.06	231	59.06	231	59.06	239	59.06	238
	59.08	384	59.08	236	59.08	209	59.08	257	59.08	257	59.08	245	59.08	261
	59.1	286	59.1	239	59.1	203	59.1	271	59.1	271	59.1	249	59.1	259
	59.12	300	59.12	216	59.12	188	59.12	231	59.12	231	59.12	243	59.12	250
	59.14	313	59.14	233	59.14	218	59.14	237	59.14	237	59.14	265	59.14	273
	59.16	238	59.16	227	59.16	214	59.16	245	59.16	245	59.16	229	59.16	256
	59.18	234	59.18	230	59.18	225	59.18	223	59.18	223	59.18	240	59.18	248
	59.2	221	59.2	209	59.2	188	59.2	220	59.2	220	59.2	226	59.2	261
	59.22	207	59.22	228	59.22	200	59.22	243	59.22	243	59.22	225	59.22	231
	59.24	204	59.24	184	59.24	179	59.24	240	59.24	240	59.24	226	59.24	268
	59.26	199	59.26	210	59.26	157	59.26	216	59.26	216	59.26	211	59.26	245
	59.28	171	59.28	177	59.28	183	59.28	224	59.28	224	59.28	231	59.28	231
	59.3	167	59.3	190	59.3	179	59.3	217	59.3	217	59.3	224	59.3	236
	59.32	156	59.32	203	59.32	189	59.32	216	59.32	216	59.32	214	59.32	239
	59.34	142	59.34	179	59.34	173	59.34	224	59.34	224	59.34	232	59.34	205
	59.36	138	59.36	159	59.36	154	59.36	242	59.36	242	59.36	190	59.36	225
	59.38	151	59.38	172	59.38	159	59.38	219	59.38	219	59.38	202	59.38	211
	59.4	155	59.4	176	59.4	146	59.4	176	59.4	176	59.4	187	59.4	196
	59.42	131	59.42	177	59.42	167	59.42	181	59.42	181	59.42	196	59.42	231
	59.44	125	59.44	174	59.44	143	59.44	202	59.44	202	59.44	197	59.44	214
	59.46	120	59.46	178	59.46	151	59.46	185	59.46	185	59.46	172	59.46	209
	59.48	109	59.48	151	59.48	145	59.48	187	59.48	187	59.48	193	59.48	199
	59.5	113	59.5	152	59.5	157	59.5	171	59.5	171	59.5	172	59.5	181
	59.52	84	59.52	175	59.52	142	59.52	191	59.52	191	59.52	187	59.52	191
	59.54	103	59.54	180	59.54	154	59.54	202	59.54	202	59.54	178	59.54	206
	59.56	102	59.56	134	59.56	155	59.56	194	59.56	194	59.56	181	59.56	202
	59.58	87	59.58	163	59.58	145	59.58	197	59.58	197	59.58	190	59.58	200
	59.6	98	59.6	147	59.6	139	59.6	161	59.6	161	59.6	190	59.6	190
	59.62	91	59.62	153	59.62	140	59.62	164	59.62	164	59.62	182	59.62	208
	59.64	98	59.64	142	59.64	151	59.64	168	59.64	168	59.64	178	59.64	199
	59.66	101	59.66	136	59.66	140	59.66	166	59.66	166	59.66	163	59.66	184
	59.68	83	59.68	142	59.68	139	59.68	161	59.68	161	59.68	185	59.68	170
	59.7	80	59.7	150	59.7	137	59.7	145	59.7	145	59.7	167	59.7	186
	59.72	78	59.72	129	59.72	136	59.72	151	59.72	151	59.72	173	59.72	163
	59.74	89	59.74	126	59.74	136	59.74	170	59.74	170	59.74	179	59.74	182
	59.76	80	59.76	141	59.76	139	59.76	155	59.76	155	59.76	196	59.76	165
	59.78	84	59.78	148	59.78	106	59.78	154	59.78	154	59.78	171	59.78	175
	59.8	70	59.8	109	59.8	119	59.8	152	59.8	152	59.8	185	59.8	176
	59.82	81	59.82	118	59.82	113	59.82	136	59.82	136	59.82	156	59.82	156
	59.84	77	59.84	131	59.84	126	59.84	126	59.84	126	59.84	172	59.84	186
	59.86	84	59.86	132	59.86	124	59.86	165	59.86	165	59.86	131	59.86	163
	59.88	71	59.88	107	59.88	122	59.88	137	59.88	137	59.88	130	59.88	162
	59.9	56	59.9	145	59.9	113	59.9	142	59.9	142	59.9	153	59.9	159
	59.92	78	59.92	130	59.92	123	59.92	133	59.92	133	59.92	161	59.92	176
[truncated: 1,504 more rows]

## Sheet: Figure 1b
Figure 1b	XRD data of bulk (WTaNbZrTi)C sintered under different pressures (30 and 50 MPa)
	30 MPa		50 MPa
	2θ (°)	Intensity (a.u.)	2θ (°)	Intensity (a.u.)
	20	699.811	20	680.012
	20.02	677.074	20.02	691.744
	20.04	750.168	20.04	767.449
	20.06	680.578	20.06	661.717
	20.08	686.803	20.08	701.076
	20.1	663.395	20.1	739.767
	20.12	699.194	20.12	745.35
	20.14	671.937	20.14	676.943
	20.16	667.892	20.16	752.247
	20.18	617.971	20.18	723.73
	20.2	666.97	20.2	778.44
	20.22	710.483	20.22	748.951
	20.24	659.273	20.24	704.549
	20.26	728.942	20.26	612.981
	20.28	699.155	20.28	740.962
	20.3	687.959	20.3	674.184
	20.32	700.236	20.32	816.194
	20.34	698.697	20.34	788.649
	20.36	714.424	20.36	715.534
	20.38	706.999	20.38	821.621
	20.4	697.674	20.4	624.496
	20.42	731.064	20.42	679.872
	20.44	741.134	20.44	655.681
	20.46	746.494	20.46	667.62
	20.48	713.392	20.48	606.21
	20.5	731.877	20.5	759.583
	20.52	729.93	20.52	800.633
	20.54	711.407	20.54	750.76
	20.56	687.912	20.56	766.99
	20.58	742.498	20.58	660.059
	20.6	716.761	20.6	706.131
	20.62	665.071	20.62	803.303
	20.64	712.43	20.64	705.977
	20.66	669.551	20.66	733.679
	20.68	646.843	20.68	658.612
	20.7	664.585	20.7	781.364
	20.72	687.427	20.72	667.991
	20.74	650.888	20.74	711.653
	20.76	666.512	20.76	786.979
	20.78	652.81	20.78	801.128
	20.8	653.674	20.8	594.647
	20.82	642.705	20.82	756.958
	20.84	665.722	20.84	678.021
	20.86	652.127	20.86	704.084
	20.88	680.115	20.88	758.35
	20.9	650.421	20.9	744.546
	20.92	632.939	20.92	691.942
	20.94	694.393	20.94	703.503
	20.96	663.409	20.96	665.696
	20.98	675.114	20.98	763.544
	21	701.952	21	765.121
	21.02	712.369	21.02	737.753
	21.04	681.589	21.04	644.562
	21.06	648.702	21.06	726.113
	21.08	674.687	21.08	764.484
	21.1	645.189	21.1	690.28
	21.12	655.323	21.12	740.322
	21.14	695.141	21.14	788.046
	21.16	643.785	21.16	697.772
	21.18	670.33	21.18	744.621
	21.2	647.037	21.2	845.934
	21.22	684.428	21.22	698.243
	21.24	651.392	21.24	793.145
	21.26	656.365	21.26	817.361
	21.28	650.887	21.28	762.22
	21.3	702.676	21.3	820.117
	21.32	629.965	21.32	682.659
	21.34	673.125	21.34	758.57
	21.36	647.318	21.36	669.848
	21.38	628.454	21.38	719.038
	21.4	648.285	21.4	681.933
	21.42	652.095	21.42	617.198
	21.44	670.711	21.44	765.7
	21.46	627.134	21.46	812.519
	21.48	648.872	21.48	673.572
	21.5	681.794	21.5	724.743
	21.52	682.48	21.52	659.913
	21.54	614.576	21.54	789.639
	21.56	614.449	21.56	782.701
	21.58	639.575	21.58	657.867
	21.6	666.91	21.6	597.634
	21.62	650.591	21.62	646.324
	21.64	635.05	21.64	673.752
	21.66	671.368	21.66	645.332
	21.68	653.016	21.68	701.71
	21.7	656.129	21.7	693.86
	21.72	674.95	21.72	718.672
	21.74	657.46	21.74	753.858
	21.76	632.198	21.76	688.354
	21.78	645.104	21.78	709.362
	21.8	594.411	21.8	654.827
	21.82	665.859	21.82	707.558
	21.84	622.085	21.84	676.351
	21.86	580.227	21.86	712.881
	21.88	602.796	21.88	714.173
	21.9	628.366	21.9	758.728
	21.92	633.911	21.92	724.748
	21.94	689.55	21.94	646.032
	21.96	671.622	21.96	662.859
	21.98	672.822	21.98	674.738
	22	663.356	22	784.221
	22.02	591.266	22.02	644.549
	22.04	616.419	22.04	771.151
	22.06	602.778	22.06	745.584
	22.08	641.154	22.08	709.895
	22.1	631.894	22.1	714.379
	22.12	630.399	22.12	737.441
	22.14	655.204	22.14	701.348
	22.16	637.479	22.16	642.05
	22.18	674.722	22.18	799.13
	22.2	644.658	22.2	741.154
	22.22	634.377	22.22	693.061
	22.24	617.387	22.24	737.664
	22.26	634.105	22.26	656.922
	22.28	631.608	22.28	722.65
	22.3	643.727	22.3	652.927
	22.32	650.757	22.32	686.406
	22.34	661.854	22.34	673.542
	22.36	633.897	22.36	676.109
	22.38	657.388	22.38	658.254
	22.4	653.934	22.4	580.716
	22.42	610.52	22.42	583.092
	22.44	632.411	22.44	683.487
	22.46	625.41	22.46	757.619
	22.48	615.608	22.48	766.792
	22.5	636.27	22.5	633.52
	22.52	591.198	22.52	675.135
	22.54	611.239	22.54	695.591
	22.56	589.018	22.56	603.597
	22.58	630.785	22.58	708.348
	22.6	617.236	22.6	685.317
	22.62	622.398	22.62	659.127
	22.64	617.606	22.64	655.508
	22.66	640.503	22.66	759.15
	22.68	631.968	22.68	710.351
	22.7	615.694	22.7	688.835
	22.72	575.097	22.72	686.882
	22.74	611.331	22.74	717.804
	22.76	635.451	22.76	701.448
	22.78	689.973	22.78	721.919
	22.8	666.745	22.8	692.906
	22.82	665.386	22.82	689.342
	22.84	642.687	22.84	694.674
	22.86	640.587	22.86	720.853
	22.88	627.613	22.88	676.633
	22.9	664.737	22.9	670.57
	22.92	632.985	22.92	621.287
	22.94	644.914	22.94	648.681
	22.96	596.202	22.96	696.276
	22.98	613.578	22.98	644.939
	23	630.762	23	708.94
	23.02	644.766	23.02	717.211
	23.04	625.131	23.04	672.524
	23.06	623.992	23.06	748.087
	23.08	622.647	23.08	607.667
	23.1	671.517	23.1	732.296
	23.12	650.301	23.12	632.559
	23.14	645.178	23.14	709.169
	23.16	639.505	23.16	726.315
	23.18	628.03	23.18	704.125
	23.2	627.343	23.2	686.356
	23.22	624.775	23.22	688.472
	23.24	657.05	23.24	674.626
	23.26	633.632	23.26	700.768
	23.28	631.543	23.28	854.868
	23.3	627.553	23.3	698.141
	23.32	592.665	23.32	703.501
	23.34	638.415	23.34	587.611
	23.36	620.665	23.36	691.576
	23.38	642.225	23.38	739.574
	23.4	640.576	23.4	646.038
	23.42	575.047	23.42	777.491
	23.44	620.464	23.44	592.324
	23.46	578.63	23.46	643.845
	23.48	634.448	23.48	748.074
	23.5	632.344	23.5	705.646
	23.52	648.316	23.52	650.048
	23.54	632.081	23.54	777.163
	23.56	620.738	23.56	629.95
	23.58	601.19	23.58	673.312
	23.6	636.036	23.6	617.058
	23.62	601.444	23.62	700.522
	23.64	619.333	23.64	591.96
	23.66	588.184	23.66	687.894
	23.68	615.993	23.68	722.054
	23.7	585.963	23.7	669.59
	23.72	582.975	23.72	681.235
	23.74	596.348	23.74	602.792
	23.76	605.373	23.76	741.523
	23.78	633.977	23.78	748.144
	23.8	647.446	23.8	699.412
	23.82	625.43	23.82	749.213
	23.84	605.821	23.84	671.298
	23.86	626.534	23.86	659.222
	23.88	612.402	23.88	713.871
	23.9	622.309	23.9	701.357
	23.92	606.743	23.92	762.759
	23.94	640.526	23.94	699.258
	23.96	603.544	23.96	721.334
	23.98	637.957	23.98	690.67
	24	584.769	24	636.851
	24.02	629.625	24.02	728.52
	24.04	609.874	24.04	620.089
	24.06	659.821	24.06	632.471
	24.08	669.47	24.08	656.094
	24.1	649.321	24.1	708.846
	24.12	636.6	24.12	742.826
	24.14	600.309	24.14	735.227
	24.16	560.469	24.16	758.507
	24.18	650.39	24.18	684.043
	24.2	650.034	24.2	705.905
	24.22	615.713	24.22	725.379
	24.24	588.988	24.24	721.054
	24.26	628.921	24.26	753.424
	24.28	671.172	24.28	711.641
	24.3	629.595	24.3	708.96
	24.32	577.246	24.32	689.511
	24.34	612.746	24.34	727.932
	24.36	612.052	24.36	784.019
	24.38	607.982	24.38	670.45
	24.4	606.829	24.4	687.351
	24.42	645.632	24.42	745.036
	24.44	635.798	24.44	693.729
	24.46	607.182	24.46	697.801
	24.48	600.845	24.48	609.38
	24.5	623.725	24.5	612.139
	24.52	607.166	24.52	673.371
	24.54	599.166	24.54	754.763
	24.56	555.929	24.56	656.708
	24.58	595.928	24.58	733.216
	24.6	581.651	24.6	700.577
	24.62	603.724	24.62	671.194
	24.64	628.596	24.64	747.279
	24.66	620.842	24.66	657.803
	24.68	619.248	24.68	680.408
	24.7	587.909	24.7	788.494
	24.72	610.504	24.72	757.524
	24.74	575.497	24.74	735.814
	24.76	568.98	24.76	631.699
	24.78	622.286	24.78	722.227
	24.8	574.056	24.8	783.827
	24.82	564.182	24.82	636.542
	24.84	588.428	24.84	730.765
	24.86	588.951	24.86	639.405
	24.88	600.781	24.88	621.042
	24.9	566.037	24.9	674.142
	24.92	597.676	24.92	739.348
	24.94	595.474	24.94	653.46
	24.96	568.481	24.96	757.08
	24.98	573.758	24.98	702.501
	25	549.831	25	657.527
	25.02	594.855	25.02	598.296
	25.04	611.384	25.04	690.054
	25.06	568.601	25.06	631.317
	25.08	601.595	25.08	691.267
	25.1	609.745	25.1	810.439
	25.12	614.767	25.12	558.547
	25.14	591.249	25.14	711.229
	25.16	629.914	25.16	627.932
	25.18	582.754	25.18	756.796
	25.2	595.213	25.2	872.793
	25.22	548.349	25.22	741.967
	25.24	604.949	25.24	638.665
	25.26	561.492	25.26	713.047
	25.28	550.674	25.28	672.729
	25.3	552.438	25.3	628.788
	25.32	557.66	25.32	584.737
	25.34	617.267	25.34	639.986
	25.36	578.275	25.36	603.123
	25.38	568.781	25.38	691.596
	25.4	590.844	25.4	720.692
	25.42	587.786	25.42	624.075
	25.44	557.823	25.44	614.835
	25.46	619.003	25.46	686.199
	25.48	605.73	25.48	677.89
	25.5	618.619	25.5	612.592
	25.52	596.098	25.52	712.971
	25.54	611.785	25.54	688.317
	25.56	668.188	25.56	697.416
	25.58	601.969	25.58	671.275
	25.6	620.48	25.6	779.645
	25.62	628.549	25.62	657.715
	25.64	632.376	25.64	767.057
	25.66	590.008	25.66	687.952
	25.68	633.35	25.68	697.62
	25.7	572.706	25.7	809.196
	25.72	587.8	25.72	748.782
	25.74	593.202	25.74	697.633
	25.76	581.017	25.76	675.764
	25.78	581.011	25.78	690.722
	25.8	578.91	25.8	813.661
	25.82	604.52	25.82	745.239
	25.84	547.102	25.84	622.542
	25.86	598.648	25.86	694.361
	25.88	614.965	25.88	687.405
	25.9	545.261	25.9	687.451
	25.92	575.25	25.92	711.36
	25.94	546.517	25.94	713.662
	25.96	537.437	25.96	631.872
	25.98	576.744	25.98	693.649
	26	550.18	26	572.999
	26.02	558.551	26.02	658.152
	26.04	585.006	26.04	649.471
	26.06	561.295	26.06	642.235
	26.08	614.512	26.08	667.418
	26.1	555.38	26.1	708.166
	26.12	576.158	26.12	709.61
	26.14	591.825	26.14	680.622
	26.16	556.942	26.16	773.034
	26.18	572.339	26.18	655.92
	26.2	555.836	26.2	613.977
	26.22	574.424	26.22	635.835
	26.24	565.566	26.24	640.319
	26.26	552.059	26.26	640.477
	26.28	565.608	26.28	644.377
	26.3	566.652	26.3	718.297
	26.32	578.218	26.32	547.8
	26.34	551.34	26.34	685.678
	26.36	562.179	26.36	803.515
	26.38	547.945	26.38	700.377
	26.4	543.345	26.4	704.523
	26.42	533.948	26.42	692.727
	26.44	548.804	26.44	695.299
	26.46	547.607	26.46	799.299
	26.48	558.673	26.48	641.164
	26.5	580.803	26.5	624.45
	26.52	554.981	26.52	658.318
	26.54	554.011	26.54	696.61
	26.56	555.729	26.56	674.223
	26.58	592.626	26.58	687.192
	26.6	577.654	26.6	673.477
	26.62	555.883	26.62	643.281
	26.64	578.731	26.64	694.664
	26.66	560.276	26.66	585.891
	26.68	537.755	26.68	605.876
	26.7	506.034	26.7	704.55
	26.72	568.244	26.72	706.838
	26.74	591.727	26.74	677.01
	26.76	528.977	26.76	600.332
	26.78	580.078	26.78	721.534
	26.8	559.574	26.8	739.818
	26.82	531.505	26.82	784.937
	26.84	588.798	26.84	754.172
	26.86	534.341	26.86	626.444
	26.88	514.99	26.88	602.967
	26.9	540.394	26.9	684.222
	26.92	572.396	26.92	622.094
	26.94	543.008	26.94	655.162
	26.96	561.943	26.96	689.379
	26.98	525.728	26.98	638.397
	27	542.89	27	688.841
	27.02	564.792	27.02	545.601
	27.04	572.328	27.04	626.038
	27.06	541.033	27.06	648.608
	27.08	527.56	27.08	678.964
	27.1	529.507	27.1	697.231
	27.12	564.283	27.12	640.563
	27.14	548.897	27.14	590.43
	27.16	542.716	27.16	634.186
	27.18	554.127	27.18	747.222
	27.2	544.077	27.2	603.642
	27.22	516.305	27.22	663.589
	27.24	527.311	27.24	707.232
	27.26	546.113	27.26	603.701
	27.28	540.987	27.28	639.708
	27.3	575.604	27.3	631.889
	27.32	570.664	27.32	615.714
	27.34	554.106	27.34	651.015
	27.36	554.277	27.36	681.844
	27.38	535.607	27.38	662.443
	27.4	565.242	27.4	695.985
	27.42	555.974	27.42	624.249
	27.44	571.22	27.44	672.954
	27.46	539.961	27.46	622.679
	27.48	492.971	27.48	741.563
	27.5	544.259	27.5	672.556
	27.52	533.602	27.52	654.853
	27.54	570.38	27.54	771.8
	27.56	524.854	27.56	688.197
	27.58	558.263	27.58	737.399
	27.6	526.024	27.6	645.057
	27.62	522.97	27.62	667.669
	27.64	541.339	27.64	599.075
	27.66	541.648	27.66	567.407
	27.68	541.281	27.68	603.789
	27.7	586.272	27.7	644.996
	27.72	553.875	27.72	590.015
	27.74	529.476	27.74	635.23
	27.76	532.64	27.76	566.003
	27.78	549.464	27.78	618.827
	27.8	540.147	27.8	672.137
	27.82	569.517	27.82	658.889
	27.84	546.909	27.84	701.886
	27.86	553.502	27.86	665.012
	27.88	517.143	27.88	593.35
	27.9	563.178	27.9	657.762
	27.92	518.156	27.92	471.892
	27.94	558.194	27.94	559.568
	27.96	511.001	27.96	742.323
	27.98	559.762	27.98	746.413
	28	552.885	28	564.581
	28.02	552.384	28.02	712.914
	28.04	528.526	28.04	680.176
	28.06	565.335	28.06	664.818
	28.08	553.126	28.08	720.043
	28.1	526.011	28.1	681.981
	28.12	541.974	28.12	658.538
	28.14	589.152	28.14	639.886
	28.16	634.545	28.16	728.451
	28.18	597.184	28.18	646.825
	28.2	597.885	28.2	705.515
	28.22	606.795	28.22	700
	28.24	609.358	28.24	738.679
	28.26	613.962	28.26	738.53
	28.28	634.184	28.28	737.227
	28.3	645.377	28.3	691.034
	28.32	624.764	28.32	702.211
	28.34	641.293	28.34	693.707
	28.36	584.558	28.36	733.815
	28.38	598.681	28.38	706.615
	28.4	587.561	28.4	754.819
	28.42	579.743	28.42	890.12
	28.44	606.835	28.44	709.432
	28.46	558.957	28.46	730.697
	28.48	552.938	28.48	693.164
	28.5	527.937	28.5	623.127
	28.52	530.025	28.52	726.61
	28.54	524.958	28.54	632.584
	28.56	538.124	28.56	604.5
	28.58	517.141	28.58	680.554
	28.6	558.626	28.6	631.551
	28.62	548.39	28.62	811.433
	28.64	507.396	28.64	670.823
	28.66	541.096	28.66	614.392
	28.68	538.364	28.68	676.751
	28.7	551.909	28.7	633.568
	28.72	537.358	28.72	624.305
	28.74	496.035	28.74	564.792
	28.76	554.342	28.76	589.131
	28.78	524.586	28.78	651.36
	28.8	501.962	28.8	642.057
	28.82	546.693	28.82	654.385
	28.84	522.007	28.84	675.444
	28.86	488.27	28.86	601.435
	28.88	527.449	28.88	631.981
	28.9	562.445	28.9	679.492
	28.92	499.238	28.92	574.166
	28.94	537.192	28.94	666.319
	28.96	523.98	28.96	697.007
	28.98	493.73	28.98	597.222
	29	499.013	29	568.975
	29.02	567.249	29.02	721.949
	29.04	491.187	29.04	676.804
	29.06	506.437	29.06	651.289
	29.08	501.316	29.08	632.056
	29.1	536.189	29.1	718.223
	29.12	539.868	29.12	649.086
	29.14	545.5	29.14	642.539
	29.16	541.208	29.16	636.715
	29.18	541.899	29.18	641.117
	29.2	505.333	29.2	581.066
	29.22	524.447	29.22	649.002
	29.24	514.733	29.24	641.733
	29.26	497.177	29.26	674.171
	29.28	546.812	29.28	634.368
	29.3	505.897	29.3	583.303
	29.32	505.043	29.32	688.949
	29.34	496.458	29.34	558.24
	29.36	488.559	29.36	680.365
	29.38	511.162	29.38	570.166
	29.4	497.951	29.4	586.14
	29.42	528.55	29.42	745.79
	29.44	508.66	29.44	680.086
	29.46	521.866	29.46	642.778
	29.48	504.874	29.48	639.99
	29.5	478.344	29.5	608.809
	29.52	526.528	29.52	615.554
	29.54	487.877	29.54	629.851
	29.56	508.804	29.56	537.359
	29.58	495.141	29.58	541.59
	29.6	524.408	29.6	549.435
	29.62	499.215	29.62	549.606
	29.64	521.455	29.64	619.125
	29.66	526.379	29.66	570.837
	29.68	488.259	29.68	643.113
	29.7	475.497	29.7	664.729
	29.72	507.778	29.72	605.95
	29.74	484.058	29.74	572.241
	29.76	517.223	29.76	642.945
	29.78	507.169	29.78	592.32
	29.8	523.314	29.8	646.891
	29.82	525.186	29.82	676.877
	29.84	514.86	29.84	615.166
	29.86	499.81	29.86	666.519
	29.88	498.571	29.88	689.484
	29.9	494.735	29.9	753.315
	29.92	500.429	29.92	603.747
	29.94	496.808	29.94	638.408
	29.96	507.461	29.96	548.551
	29.98	555.905	29.98	732.447
	30	505.925	30	815.52
	30.02	553.607	30.02	757.62
	30.04	538.613	30.04	736.179
	30.06	566.902	30.06	747.803
	30.08	619.925	30.08	767.81
	30.1	681.361	30.1	1035.99
	30.12	659.33	30.12	1205.3
	30.14	669.354	30.14	1250.83
	30.16	682.08	30.16	1243.18
	30.18	668.229	30.18	1122.85
	30.2	664.105	30.2	1071.87
	30.22	586.162	30.22	965.495
	30.24	593.936	30.24	990.888
	30.26	578.262	30.26	1007.85
	30.28	595.38	30.28	725.376
	30.3	563.211	30.3	812.037
	30.32	542.181	30.32	776.752
	30.34	512.908	30.34	722.71
	30.36	526.129	30.36	699.339
	30.38	538.856	30.38	676.077
	30.4	553.99	30.4	727.151
	30.42	526.395	30.42	635.666
	30.44	545.349	30.44	621.663
	30.46	525.427	30.46	694.015
	30.48	550.959	30.48	636.442
	30.5	512.176	30.5	533.977
	30.52	527.141	30.52	682.274
	30.54	486.193	30.54	597.126
	30.56	500.838	30.56	671.286
	30.58	489.689	30.58	556.991
	30.6	507.127	30.6	542.038
	30.62	545.248	30.62	715.147
	30.64	497.88	30.64	586.661
	30.66	519.19	30.66	672.644
	30.68	500.151	30.68	658.265
	30.7	451.462	30.7	595.268
	30.72	493.671	30.72	658.143
	30.74	490.719	30.74	544.743
	30.76	517.122	30.76	584.187
	30.78	469.574	30.78	584.432
	30.8	526.28	30.8	667.626
	30.82	503.663	30.82	595.58
	30.84	480.622	30.84	530.289
	30.86	487.511	30.86	679.985
	30.88	476.282	30.88	639.644
	30.9	495.645	30.9	594.29
	30.92	489.766	30.92	693.728
	30.94	508.223	30.94	621.127
	30.96	495.723	30.96	549.96
	30.98	454.373	30.98	599.314
	31	514.775	31	587.774
	31.02	487.414	31.02	599.311
	31.04	467.559	31.04	597.717
	31.06	478.116	31.06	622.002
	31.08	522.595	31.08	529.789
	31.1	509.672	31.1	585.817
	31.12	488.925	31.12	581.491
	31.14	519.763	31.14	790.7
	31.16	522.159	31.16	604.696
	31.18	494.661	31.18	704.346
	31.2	464.916	31.2	636.125
	31.22	460.451	31.22	619.06
	31.24	497.3	31.24	635.652
	31.26	485.632	31.26	591.944
	31.28	524.682	31.28	630.919
	31.3	477.924	31.3	589.772
	31.32	518.823	31.32	598.05
	31.34	514.441	31.34	591.884
	31.36	547.229	31.36	609.42
	31.38	553.923	31.38	638.769
	31.4	557.765	31.4	682.84
	31.42	598.543	31.42	700.186
	31.44	633.416	31.44	727.361
	31.46	602.875	31.46	677.357
	31.48	555.767	31.48	745.834
	31.5	555.453	31.5	687.393
	31.52	541.418	31.52	786.834
	31.54	586.511	31.54	623.379
	31.56	541.592	31.56	731.769
	31.58	528.915	31.58	757.876
	31.6	543.503	31.6	625.052
	31.62	508.632	31.62	545.677
	31.64	500.296	31.64	682.802
	31.66	494.083	31.66	608.285
	31.68	507.894	31.68	554.225
	31.7	502.909	31.7	559.831
	31.72	488.594	31.72	673.839
	31.74	473.665	31.74	559.46
	31.76	488.942	31.76	626.718
	31.78	490.593	31.78	637.354
	31.8	456.141	31.8	610.29
	31.82	502.604	31.82	578.448
	31.84	483.497	31.84	599.019
	31.86	478.727	31.86	584.414
	31.88	484.716	31.88	582.028
	31.9	459.604	31.9	639.04
	31.92	480.772	31.92	607.944
	31.94	452.913	31.94	635.824
	31.96	452.626	31.96	572.993
	31.98	446.027	31.98	616.827
	32	486.847	32	644.559
	32.02	484.245	32.02	558.985
	32.04	440.76	32.04	607.649
	32.06	453.445	32.06	621.358
	32.08	430.369	32.08	568.471
	32.1	505.59	32.1	607.835
	32.12	465.454	32.12	520.429
	32.14	483.211	32.14	533.213
	32.16	442.215	32.16	544.649
	32.18	470.476	32.18	592.901
	32.2	449.152	32.2	568.525
	32.22	476.347	32.22	649.245
	32.24	481.28	32.24	589.27
	32.26	460.135	32.26	610.972
	32.28	455.957	32.28	520.251
	32.3	457.741	32.3	650.501
	32.32	446.774	32.32	587.648
	32.34	457.094	32.34	620.196
	32.36	477.815	32.36	648.719
	32.38	468.732	32.38	671.349
	32.4	466.356	32.4	618.129
	32.42	490.79	32.42	605.996
	32.44	461.23	32.44	549.085
	32.46	442.683	32.46	590.586
	32.48	471.952	32.48	563.717
	32.5	434.91	32.5	563.382
	32.52	446.46	32.52	548.692
	32.54	436.086	32.54	591.821
	32.56	468.606	32.56	560.885
	32.58	476.21	32.58	592.596
	32.6	480.976	32.6	539.378
	32.62	459.929	32.62	576.065
	32.64	466.989	32.64	541.732
	32.66	442.233	32.66	642.004
	32.68	453.158	32.68	535.184
	32.7	454.281	32.7	601.763
	32.72	439.741	32.72	569.792
	32.74	489.521	32.74	628.749
	32.76	466.206	32.76	550.287
	32.78	444.415	32.78	588.634
	32.8	475.833	32.8	537.092
	32.82	456.065	32.82	508.105
	32.84	476.54	32.84	578.126
	32.86	435.996	32.86	604.042
	32.88	446.428	32.88	563.239
	32.9	483.823	32.9	580.322
	32.92	451.965	32.92	598.953
	32.94	461.753	32.94	476.259
	32.96	460.64	32.96	578.834
	32.98	441.608	32.98	604.738
	33	456.968	33	587.608
	33.02	450.407	33.02	539.453
	33.04	459.745	33.04	507.717
	33.06	435.187	33.06	587.789
	33.08	444.562	33.08	556.135
	33.1	461.388	33.1	555.248
	33.12	457.011	33.12	580.853
	33.14	479.404	33.14	535.427
	33.16	460.756	33.16	531.629
	33.18	490.354	33.18	546.236
	33.2	453.436	33.2	619.14
	33.22	462.864	33.22	607.401
	33.24	483.849	33.24	502.28
	33.26	488.685	33.26	597.926
	33.28	458.24	33.28	581.499
	33.3	463.433	33.3	556.765
	33.32	464.425	33.32	606.875
	33.34	469.196	33.34	523.332
	33.36	468.449	33.36	565.274
	33.38	489.735	33.38	661.915
	33.4	475.709	33.4	599.999
	33.42	427.456	33.42	598.152
	33.44	444.707	33.44	552.566
	33.46	454.898	33.46	560.007
	33.48	460.152	33.48	591.953
	33.5	460.614	33.5	660.282
	33.52	438.197	33.52	585.914
	33.54	440.773	33.54	586.383
	33.56	457.655	33.56	691.895
	33.58	453.397	33.58	614.653
	33.6	451.329	33.6	609.485
	33.62	473.656	33.62	503.708
	33.64	486.972	33.64	591.084
	33.66	460.179	33.66	587.017
	33.68	521.886	33.68	646.473
	33.7	542.213	33.7	733.256
	33.72	553.357	33.72	763.858
	33.74	543.483	33.74	732.886
	33.76	609.36	33.76	687.617
	33.78	555.792	33.78	736.783
	33.8	573.356	33.8	770.111
	33.82	566.629	33.82	771.342
	33.84	563.25	33.84	701.282
	33.86	581.172	33.86	770.089
	33.88	602.373	33.88	779.406
	33.9	563.928	33.9	803.795
	33.92	551.255	33.92	803.703
	33.94	560.648	33.94	852.673
	33.96	606.814	33.96	795.877
	33.98	581.323	33.98	1008.22
	34	572.857	34	849.588
	34.02	590.204	34.02	823.166
	34.04	578.595	34.04	778.631
	34.06	560.263	34.06	762.247
	34.08	532.202	34.08	866.028
	34.1	583.214	34.1	872.75
	34.12	566.338	34.12	906.193
	34.14	589.299	34.14	833.887
	34.16	573.142	34.16	799.263
	34.18	561.26	34.18	980.886
	34.2	603.965	34.2	1009.05
	34.22	601.525	34.22	950.352
	34.24	620.525	34.24	992.914
	34.26	632.441	34.26	1016.66
	34.28	551.488	34.28	963.074
	34.3	596.237	34.3	1073.88
	34.32	623.834	34.32	1085.21
	34.34	637.358	34.34	1161.88
	34.36	617.273	34.36	1102.59
	34.38	600.369	34.38	1062.98
	34.4	603.938	34.4	1092.7
	34.42	619.49	34.42	1169.21
	34.44	645.194	34.44	1256.33
	34.46	603.016	34.46	1250.57
	34.48	657.252	34.48	1373.55
	34.5	646.982	34.5	1367.26
	34.52	680.4	34.52	1240.79
	34.54	706.699	34.54	1382.59
	34.56	700.452	34.56	1441.16
	34.58	748.612	34.58	1494.59
	34.6	750.085	34.6	1455.12
	34.62	876.317	34.62	1711.67
	34.64	971.985	34.64	1676.02
	34.66	1165.99	34.66	2075.62
	34.68	1383.34	34.68	2326.55
	34.7	1652.17	34.7	2572.41
	34.72	1990.62	34.72	2819.7
	34.74	2469.13	34.74	3395.25
	34.76	2720.36	34.76	3622.88
	34.78	3020.27	34.78	4234.03
	34.8	4015.66	34.8	5072
	34.82	6104.07	34.82	5728.76
	34.84	11438.3	34.84	6783.69
	34.86	25445.9	34.86	8944.61
	34.88	50504.9	34.88	14257.2
	34.9	51360.8	34.9	24952.3
	34.92	26529.7	34.92	43088.2
	34.94	17262.2	34.94	52290.3
	34.96	22706.8	34.96	48559
	34.98	30024.2	34.98	40940.3
	35	20165.2	35	34529.6
	35.02	9117.4	35.02	33196.8
	35.04	4825.88	35.04	29363.3
	35.06	3107.04	35.06	23034.9
	35.08	2339.08	35.08	15617.2
	35.1	1829.03	35.1	8992.87
	35.12	1577.17	35.12	5622.73
	35.14	1371.64	35.14	4018.6
	35.16	1169.02	35.16	3064.11
	35.18	1062.13	35.18	2664.29
	35.2	939.652	35.2	2170.72
	35.22	828.551	35.22	1998.1
	35.24	799.581	35.24	1635.28
	35.26	765.154	35.26	1473.42
	35.28	755.702	35.28	1379.93
	35.3	730.861	35.3	1113.95
	35.32	699.61	35.32	1165.13
	35.34	701.109	35.34	1012.37
	35.36	669.285	35.36	991.095
	35.38	625.506	35.38	1033.76
	35.4	655.799	35.4	1025.78
	35.42	604.078	35.42	784.913
	35.44	595.196	35.44	850.168
	35.46	629.73	35.46	845.666
	35.48	599.126	35.48	828.475
	35.5	601.877	35.5	802.732
	35.52	574.976	35.52	795.659
	35.54	592.521	35.54	709.246
	35.56	590.871	35.56	692.085
	35.58	567.453	35.58	790.422
	35.6	580.058	35.6	819.739
	35.62	569.988	35.62	700.874
	35.64	535.126	35.64	667.066
	35.66	536.404	35.66	687.713
	35.68	567.776	35.68	732.508
	35.7	533.275	35.7	690.189
	35.72	525.462	35.72	681.375
	35.74	512.759	35.74	763.285
	35.76	528.958	35.76	717.442
	35.78	499.954	35.78	698.532
	35.8	520.275	35.8	665.226
	35.82	509.139	35.82	631.458
	35.84	514.234	35.84	611.588
	35.86	552.658	35.86	703.601
	35.88	504.606	35.88	553.113
	35.9	507.01	35.9	672.41
	35.92	552.488	35.92	724.495
	35.94	531.871	35.94	622.768
	35.96	526.323	35.96	574.064
	35.98	504.043	35.98	684.859
	36	481.778	36	611.025
	36.02	520.331	36.02	748.745
	36.04	492.557	36.04	690.237
	36.06	494.299	36.06	576.089
	36.08	500.185	36.08	657.672
	36.1	475.581	36.1	628.537
	36.12	495.921	36.12	678.858
	36.14	466.796	36.14	731.903
	36.16	462.457	36.16	634.792
	36.18	502.891	36.18	618.553
	36.2	475.58	36.2	649.474
	36.22	465.759	36.22	660.241
	36.24	470.664	36.24	638.76
	36.26	480.198	36.26	650.123
	36.28	467.298	36.28	668.734
	36.3	477.332	36.3	582.763
	36.32	510.316	36.32	621.429
	36.34	496.136	36.34	588.665
	36.36	495.425	36.36	657.806
	36.38	522.251	36.38	667.797
	36.4	513.831	36.4	632.2
	36.42	503.2	36.42	612.334
	36.44	526.661	36.44	664.006
	36.46	508.031	36.46	661.452
	36.48	500.742	36.48	730.35
	36.5	452.948	36.5	734.77
	36.52	495.106	36.52	671.698
	36.54	495.101	36.54	648.322
	36.56	499.401	36.56	673.559
	36.58	471.298	36.58	648.739
	36.6	483.07	36.6	680.702
	36.62	479.098	36.62	591.005
	36.64	473.932	36.64	549.612
	36.66	452.418	36.66	550.648
	36.68	501.168	36.68	555.314
	36.7	439.523	36.7	576.565
	36.72	488.348	36.72	632.076
	36.74	473.611	36.74	601.048
	36.76	461.502	36.76	636.476
	36.78	425.93	36.78	576.216
	36.8	461.396	36.8	675.917
	36.82	468.696	36.82	567.541
	36.84	432.02	36.84	618.165
	36.86	443.176	36.86	591.696
	36.88	460.017	36.88	608.841
	36.9	441.342	36.9	486.363
	36.92	465.104	36.92	534.823
	36.94	436.541	36.94	696.333
	36.96	512.179	36.96	567.016
	36.98	460.257	36.98	641.738
	37	436.905	37	592.571
	37.02	431.449	37.02	547.133
	37.04	450.383	37.04	634.048
	37.06	448.286	37.06	655.474
	37.08	488.938	37.08	631.555
	37.1	455.403	37.1	579.694
	37.12	462.848	37.12	670.429
	37.14	468.566	37.14	529.499
	37.16	458.746	37.16	547.865
	37.18	479.777	37.18	643.506
	37.2	449.692	37.2	611.789
	37.22	441.559	37.22	531.865
	37.24	454.941	37.24	544.191
	37.26	442.951	37.26	556.088
	37.28	447.851	37.28	606.465
	37.3	451.388	37.3	621.093
	37.32	448.417	37.32	647.633
	37.34	447.015	37.34	590.263
	37.36	439.703	37.36	681.757
	37.38	458.648	37.38	628.868
	37.4	478.715	37.4	573.085
	37.42	463.563	37.42	561.02
	37.44	446.656	37.44	552.168
	37.46	462.09	37.46	641.6
	37.48	443.456	37.48	592.757
	37.5	418.217	37.5	564.138
	37.52	487.446	37.52	559.871
	37.54	444.276	37.54	597.929
	37.56	427.294	37.56	559.025
	37.58	464.936	37.58	622.414
	37.6	454.884	37.6	496.181
	37.62	460.718	37.62	602.143
	37.64	450.7	37.64	619.832
	37.66	437.052	37.66	516.486
	37.68	414.226	37.68	532.095
	37.7	458.811	37.7	578.569
	37.72	426.36	37.72	592.462
	37.74	404.437	37.74	615.342
	37.76	421.135	37.76	532.457
	37.78	478.25	37.78	486.457
	37.8	490.749	37.8	616.726
	37.82	384.37	37.82	607.414
	37.84	446.766	37.84	626.428
	37.86	430.273	37.86	590.112
	37.88	428.268	37.88	502.288
	37.9	449.582	37.9	523.773
	37.92	444.193	37.92	540.729
	37.94	435.263	37.94	428.715
	37.96	422.576	37.96	543.582
	37.98	432.766	37.98	594.34
	38	457.409	38	570.311
	38.02	443.705	38.02	545.962
	38.04	431.1	38.04	528.577
	38.06	450.349	38.06	585.816
	38.08	438.023	38.08	527.644
	38.1	415.099	38.1	578.447
	38.12	425.984	38.12	651.895
	38.14	450.914	38.14	564.497
	38.16	441.926	38.16	529.177
	38.18	444.915	38.18	613.712
	38.2	435.034	38.2	592.626
	38.22	386.321	38.22	601.179
	38.24	420.379	38.24	505.821
	38.26	414.184	38.26	573.159
	38.28	407.168	38.28	590.133
	38.3	395.425	38.3	611.511
	38.32	431.015	38.32	526.953
	38.34	445.228	38.34	501.524
	38.36	447.132	38.36	582.317
	38.38	415.984	38.38	624.537
	38.4	390.666	38.4	559.519
	38.42	484.153	38.42	459.617
	38.44	406.668	38.44	481.56
	38.46	423.979	38.46	516.593
	38.48	407.217	38.48	542.488
	38.5	405.721	38.5	531.843
	38.52	438.287	38.52	501.704
	38.54	429.661	38.54	560.039
	38.56	400.761	38.56	571.568
	38.58	436.628	38.58	618.758
	38.6	441.781	38.6	593.215
	38.62	435.538	38.62	593.58
	38.64	432.83	38.64	503.416
	38.66	432.078	38.66	554.696
	38.68	409.543	38.68	574.331
	38.7	441.809	38.7	499.662
	38.72	457.352	38.72	597.458
	38.74	432.469	38.74	510.053
	38.76	411.689	38.76	512.177
	38.78	431.403	38.78	538.318
	38.8	410.729	38.8	543.164
	38.82	441.097	38.82	589.98
	38.84	455.405	38.84	575.002
	38.86	408.578	38.86	519.95
	38.88	410.917	38.88	510.834
	38.9	406.829	38.9	598.28
	38.92	437.544	38.92	508.224
	38.94	466.345	38.94	496.519
	38.96	414.053	38.96	506.784
	38.98	430.316	38.98	532.179
	39	455.468	39	534.435
	39.02	427.833	39.02	616.259
	39.04	467.125	39.04	562.407
	39.06	456.356	39.06	472.443
	39.08	468.353	39.08	473.891
	39.1	484.884	39.1	588.11
	39.12	484.899	39.12	569.705
	39.14	491.354	39.14	638.027
	39.16	529.377	39.16	664.572
	39.18	475.306	39.18	642.725
	39.2	502.14	39.2	631.318
	39.22	460.15	39.22	714.022
	39.24	505.651	39.24	609.492
	39.26	494.135	39.26	635.175
	39.28	469.451	39.28	681.933
	39.3	449.005	39.3	686.251
	39.32	505.121	39.32	660.483
	39.34	484.282	39.34	778.522
	39.36	494.787	39.36	593.269
	39.38	484.863	39.38	622.471
	39.4	511.424	39.4	631.36
	39.42	497.054	39.42	542.621
	39.44	491.529	39.44	572.663
	39.46	497.459	39.46	628.026
	39.48	502.271	39.48	672.888
	39.5	478.286	39.5	677.01
	39.52	504.836	39.52	610.55
	39.54	517.856	39.54	590.119
	39.56	496.135	39.56	647.006
	39.58	487.871	39.58	636.132
	39.6	462.967	39.6	637.903
	39.62	491.597	39.62	578.39
	39.64	464.2	39.64	671.609
	39.66	481.988	39.66	686.928
	39.68	512.226	39.68	682.742
	39.7	513.712	39.7	692.574
	39.72	475.366	39.72	676.827
	39.74	506.985	39.74	689.358
	39.76	508.773	39.76	684.162
	39.78	477.202	39.78	763.301
	39.8	469.148	39.8	667.863
	39.82	485.681	39.82	676.658
	39.84	527.194	39.84	621.678
	39.86	488.161	39.86	691.23
	39.88	483.924	39.88	708.998
	39.9	519.342	39.9	764.47
	39.92	487.768	39.92	726.561
	39.94	484.667	39.94	702.785
	39.96	522.721	39.96	720.831
	39.98	513.682	39.98	773.722
	40	516.646	40	659.323
	40.02	477.184	40.02	824.177
	40.04	518.122	40.04	905.863
	40.06	501.727	40.06	708.2
	40.08	531.229	40.08	801.759
	40.1	519.592	40.1	762.862
	40.12	565.517	40.12	802.934
	40.14	574.362	40.14	838.96
	40.16	621.555	40.16	989.335
	40.18	641.294	40.18	1042.46
	40.2	595.097	40.2	940.121
	40.22	670.546	40.22	1036.69
	40.24	747.394	40.24	1091.73
	40.26	935.702	40.26	1324.13
	40.28	1038.16	40.28	1334.43
	40.3	1273.5	40.3	1670.9
	40.32	1605.51	40.32	1849.38
	40.34	1684.06	40.34	2160.32
	40.36	1816.01	40.36	2361.35
	40.38	2114.39	40.38	2760.34
	40.4	2463.45	40.4	3105.34
	40.42	3295.63	40.42	3441.22
	40.44	5078.57	40.44	4097.31
	40.46	10097.3	40.46	4778.62
	40.48	23790.7	40.48	6507.92
	40.5	40185.4	40.5	10265.3
	40.52	30468.6	40.52	18043.8
	40.54	14166.7	40.54	30662.1
	40.56	9558.68	40.56	35356.1
	40.58	12450.6	40.58	32863.9
	40.6	19945.3	40.6	28471.5
	40.62	18508.6	40.62	21658.9
	40.64	9452.9	40.64	20627.5
	40.66	4786.08	40.66	21028
	40.68	2783.21	40.68	18575.1
	40.7	1943.92	40.7	15763
	40.72	1564.39	40.72	10682.7
	40.74	1371.74	40.74	6417.48
	40.76	1195.5	40.76	4106.88
	40.78	1003.96	40.78	2978.3
	40.8	921.232	40.8	2393.71
	40.82	813.832	40.82	1915.65
	40.84	734.17	40.84	1743.65
	40.86	731.303	40.86	1352.75
	40.88	689.28	40.88	1160.82
	40.9	618.534	40.9	1089.18
	40.92	637.378	40.92	932.409
	40.94	629.16	40.94	933.646
	40.96	615.609	40.96	784.788
	40.98	552.519	40.98	808.307
	41	618.343	41	705.221
	41.02	555.232	41.02	888.346
	41.04	529.254	41.04	750.038
	41.06	544.974	41.06	722.624
	41.08	544.262	41.08	726.645
	41.1	521.359	41.1	726.378
	41.12	503.171	41.12	688.572
	41.14	520.984	41.14	684.356
	41.16	510.624	41.16	577.284
	41.18	513.185	41.18	602.831
	41.2	484.691	41.2	687.848
	41.22	473.27	41.22	582.026
	41.24	503.611	41.24	711.581
	41.26	523.917	41.26	680.315
	41.28	499.632	41.28	658.087
	41.3	496.134	41.3	595.218
	41.32	490.052	41.32	614.663
	41.34	489.857	41.34	535.302
	41.36	440.045	41.36	577.003
	41.38	475.945	41.38	596.994
	41.4	481.021	41.4	652.823
	41.42	476.25	41.42	618.27
	41.44	490.33	41.44	630.822
	41.46	471.607	41.46	584.919
	41.48	456.791	41.48	646.297
	41.5	450.144	41.5	565.051
	41.52	471.036	41.52	577.273
	41.54	459.586	41.54	551.552
	41.56	448.15	41.56	718.352
	41.58	487.01	41.58	527.612
	41.6	427.877	41.6	584.617
	41.62	427.46	41.62	568.242
	41.64	420.326	41.64	595.111
	41.66	423.139	41.66	542.304
	41.68	437.941	41.68	597.167
	41.7	470.349	41.7	587.945
	41.72	472.312	41.72	653.653
	41.74	433.301	41.74	554.389
	41.76	448.335	41.76	630.961
	41.78	446.453	41.78	598.27
	41.8	417.608	41.8	572.101
	41.82	458.5	41.82	566.52
	41.84	451.561	41.84	558.914
	41.86	450.158	41.86	518.677
	41.88	430.801	41.88	535.6
	41.9	418.777	41.9	519.546
	41.92	437.551	41.92	514.492
	41.94	434.565	41.94	606.769
	41.96	437.309	41.96	551.575
	41.98	446.121	41.98	642.255
	42	415.327	42	690.76
	42.02	428.981	42.02	606.815
	42.04	415.959	42.04	595.042
	42.06	439.587	42.06	623.466
	42.08	462.407	42.08	627.236
	42.1	452.786	42.1	670.75
	42.12	459.29	42.12	590.969
	42.14	483.519	42.14	635.341
	42.16	434.694	42.16	580.314
	42.18	431.581	42.18	577.293
	42.2	444.78	42.2	621.88
	42.22	440.283	42.22	577.149
	42.24	423.079	42.24	531.785
	42.26	455.145	42.26	512.629
	42.28	426.02	42.28	513.742
	42.3	396.919	42.3	590.653
	42.32	436.872	42.32	610.273
	42.34	423.475	42.34	568.055
	42.36	394.885	42.36	504.623
	42.38	440.477	42.38	499.324
	42.4	379.026	42.4	567.531
	42.42	450.147	42.42	492.558
	42.44	438.971	42.44	522.319
	42.46	440.73	42.46	676.44
	42.48	403.455	42.48	582.871
	42.5	427.721	42.5	580.619
	42.52	420.372	42.52	575.542
	42.54	386.222	42.54	460.592
	42.56	400.5	42.56	527.433
	42.58	415.348	42.58	571.341
	42.6	409.447	42.6	475.661
	42.62	411.606	42.62	534.432
	42.64	415.972	42.64	555.798
	42.66	438.79	42.66	478.952
	42.68	419.928	42.68	473.622
	42.7	400.965	42.7	569.88
	42.72	404.212	42.72	526.301
	42.74	403.796	42.74	586.989
	42.76	405.884	42.76	574.374
	42.78	399.272	42.78	444.915
	42.8	421.19	42.8	620.261
	42.82	429.109	42.82	629.303
	42.84	446.97	42.84	532.673
	42.86	408.973	42.86	455.49
	42.88	424.78	42.88	448.56
	42.9	446.995	42.9	569.577
	42.92	388.876	42.92	568.353
	42.94	402.779	42.94	564.34
	42.96	400.106	42.96	592.574
	42.98	398.281	42.98	571.636
	43	410.578	43	584.097
	43.02	402.278	43.02	576.558
	43.04	424.699	43.04	581.697
	43.06	398.904	43.06	518.785
	43.08	411.667	43.08	570.051
	43.1	404.989	43.1	512.573
	43.12	428.996	43.12	554.479
	43.14	448.314	43.14	568.083
	43.16	411.371	43.16	502.365
	43.18	388.78	43.18	537.345
	43.2	378.021	43.2	528.31
	43.22	399.533	43.22	533.139
	43.24	416.569	43.24	554.987
	43.26	391.275	43.26	457.698
	43.28	397.114	43.28	657.913
	43.3	401.484	43.3	502.925
	43.32	397.236	43.32	505.772
	43.34	372.673	43.34	501.812
	43.36	415.79	43.36	408.586
	43.38	412.192	43.38	533.368
	43.4	396.167	43.4	545.013
	43.42	397.084	43.42	437.128
	43.44	409.688	43.44	566.772
	43.46	438.774	43.46	538.48
	43.48	427.698	43.48	521.32
	43.5	425.159	43.5	466.72
	43.52	429.466	43.52	444.758
	43.54	407.55	43.54	487.233
	43.56	393.237	43.56	592.881
	43.58	420.941	43.58	534.715
	43.6	387.138	43.6	558.832
	43.62	400.23	43.62	529.732
	43.64	415.531	43.64	542.219
	43.66	431.386	43.66	565.715
	43.68	416.346	43.68	553.93
	43.7	403.767	43.7	581.743
	43.72	380.12	43.72	545.919
	43.74	407.573	43.74	629.891
	43.76	417.08	43.76	627.825
	43.78	395.609	43.78	554.29
	43.8	403.662	43.8	538.424
	43.82	344.346	43.82	564.166
	43.84	395.404	43.84	527.04
	43.86	404.698	43.86	504.301
	43.88	394.537	43.88	467.168
	43.9	395.835	43.9	504.086
	43.92	380.243	43.92	512.923
	43.94	400.042	43.94	519.579
	43.96	432.163	43.96	515.479
	43.98	394.426	43.98	502.159
	44	399.467	44	457.085
	44.02	385.979	44.02	534.992
	44.04	399.958	44.04	507.428
	44.06	390.925	44.06	541.758
	44.08	402.414	44.08	529.014
	44.1	390.104	44.1	407.38
	44.12	427.287	44.12	496.044
	44.14	434.37	44.14	530.473
	44.16	378.276	44.16	512.352
	44.18	408.713	44.18	479.593
	44.2	372.837	44.2	500.01
	44.22	387.961	44.22	539.262
	44.24	386.884	44.24	527.641
	44.26	376.96	44.26	602.495
	44.28	407.866	44.28	524.612
	44.3	393.093	44.3	505.101
	44.32	388.477	44.32	547.111
	44.34	374.586	44.34	488.259
	44.36	423.381	44.36	465.468
	44.38	393.323	44.38	526.507
	44.4	358.229	44.4	569.439
	44.42	399.619	44.42	551.338
	44.44	392.676	44.44	484.757
	44.46	396.751	44.46	483.765
	44.48	399.6	44.48	494.408
	44.5	381.217	44.5	513.581
	44.52	393.632	44.52	562.231
	44.54	409.78	44.54	503.01
	44.56	411.396	44.56	553.997
	44.58	376.269	44.58	506.478
	44.6	363.581	44.6	495.227
	44.62	397.844	44.62	494.316
	44.64	396.766	44.64	534.693
	44.66	385.639	44.66	460.334
	44.68	384.556	44.68	498.247
	44.7	413.335	44.7	548.896
	44.72	386.217	44.72	491.94
	44.74	391.8	44.74	591.063
	44.76	385.801	44.76	540.195
	44.78	384.684	44.78	474.039
	44.8	364.639	44.8	474.707
	44.82	407.091	44.82	439.602
	44.84	395.161	44.84	524.67
	44.86	403.495	44.86	470.56
	44.88	391.634	44.88	445.741
	44.9	402.556	44.9	430.689
	44.92	401.585	44.92	410.593
	44.94	387.893	44.94	491.476
	44.96	387.694	44.96	506.496
	44.98	370.151	44.98	521.833
	45	398.685	45	491.697
	45.02	379.023	45.02	514.223
	45.04	402.748	45.04	487.756
	45.06	392.282	45.06	493.725
	45.08	387.126	45.08	455.332
	45.1	358.419	45.1	508.535
	45.12	406.629	45.12	511.617
	45.14	389.536	45.14	482.472
	45.16	347.244	45.16	494.119
	45.18	384.041	45.18	499.124
	45.2	374.216	45.2	497.434
	45.22	377.346	45.22	452.404
	45.24	366.671	45.24	535.615
	45.26	381.646	45.26	556.697
	45.28	401.414	45.28	475.854
	45.3	370.895	45.3	445.108
	45.32	392.98	45.32	465.512
	45.34	381.218	45.34	536.39
	45.36	382.756	45.36	481.626
	45.38	420.432	45.38	541.492
	45.4	383.693	45.4	518.22
	45.42	390.939	45.42	428.284
	45.44	358.881	45.44	474.421
	45.46	408.776	45.46	487.835
	45.48	399.098	45.48	381.237
	45.5	365.704	45.5	462.215
	45.52	383.39	45.52	554.696
	45.54	369.249	45.54	442.11
	45.56	358.307	45.56	568.924
	45.58	347.108	45.58	460.672
	45.6	376.816	45.6	509.28
	45.62	390.091	45.62	491.947
	45.64	381.38	45.64	518.567
	45.66	380.056	45.66	419.799
	45.68	384.61	45.68	540.822
	45.7	361.764	45.7	482.633
	45.72	367.948	45.72	469.979
	45.74	353.971	45.74	559.567
	45.76	386.812	45.76	488.09
	45.78	371.446	45.78	467.306
	45.8	408.173	45.8	444.551
	45.82	395.466	45.82	479.337
	45.84	366.725	45.84	511.679
	45.86	349.764	45.86	515.815
	45.88	382.138	45.88	512.394
	45.9	389.974	45.9	463.699
	45.92	365.668	45.92	573.17
	45.94	378.431	45.94	540.747
	45.96	378.103	45.96	419.629
	45.98	374.19	45.98	488.547
	46	387.353	46	492.569
	46.02	385.509	46.02	441.377
	46.04	350.694	46.04	451.102
	46.06	345.037	46.06	453.06
	46.08	382.775	46.08	519.175
	46.1	366.114	46.1	436.345
	46.12	350.695	46.12	410.783
	46.14	383.725	46.14	483.585
	46.16	416.563	46.16	491.554
	46.18	406.831	46.18	498.49
	46.2	389.073	46.2	438.298
	46.22	376.543	46.22	498.359
	46.24	355.886	46.24	484.804
	46.26	346.717	46.26	497.156
	46.28	350.152	46.28	462.016
	46.3	405.334	46.3	507.054
	46.32	412.875	46.32	478.296
	46.34	392.262	46.34	486.739
	46.36	373.158	46.36	464.435
	46.38	381.528	46.38	458.775
	46.4	375.95	46.4	444.792
	46.42	342.048	46.42	587.374
	46.44	383.972	46.44	503.301
	46.46	381.386	46.46	537.769
	46.48	341.204	46.48	451.292
	46.5	362.826	46.5	525.002
	46.52	368.712	46.52	495.045
	46.54	382.383	46.54	461.849
	46.56	369.404	46.56	436.134
	46.58	345.809	46.58	497.707
	46.6	363.868	46.6	501.186
	46.62	369.461	46.62	459.634
	46.64	387.118	46.64	425.148
	46.66	370.314	46.66	478.555
	46.68	383.491	46.68	437.37
	46.7	371.796	46.7	504.196
	46.72	358.865	46.72	453.286
	46.74	362.173	46.74	546.039
	46.76	366.449	46.76	500.907
	46.78	378.942	46.78	508.83
	46.8	369.381	46.8	493.207
	46.82	355.966	46.82	414.765
	46.84	353.672	46.84	423.122
	46.86	346.569	46.86	471.752
	46.88	374.514	46.88	446.179
	46.9	388.655	46.9	440.3
	46.92	404.519	46.92	412.923
	46.94	373.023	46.94	451.868
	46.96	394.083	46.96	424.589
	46.98	400.219	46.98	466.545
	47	343.163	47	527.475
	47.02	360.088	47.02	371.328
	47.04	352.902	47.04	415.199
	47.06	376.984	47.06	453.475
	47.08	346.248	47.08	445.685
	47.1	350.651	47.1	476.635
	47.12	379.328	47.12	509.528
	47.14	346.679	47.14	505.224
	47.16	354.317	47.16	451.338
	47.18	390.886	47.18	426.167
	47.2	388.896	47.2	509.822
	47.22	380.492	47.22	400.986
	47.24	351.493	47.24	537.57
	47.26	361.541	47.26	456.805
	47.28	369.119	47.28	493.022
	47.3	365.902	47.3	420.448
	47.32	343.765	47.32	496.953
	47.34	357.949	47.34	534.429
	47.36	375.008	47.36	466.83
	47.38	368.032	47.38	511.392
	47.4	406.186	47.4	473.181
	47.42	388.518	47.42	483.644
	47.44	345.231	47.44	482.856
	47.46	372.195	47.46	444.621
	47.48	384.947	47.48	504.624
	47.5	365.952	47.5	462.303
	47.52	388.083	47.52	445.156
	47.54	326.941	47.54	474.654
	47.56	359.517	47.56	552.092
	47.58	360.012	47.58	454.656
	47.6	355.437	47.6	430.387
	47.62	353.94	47.62	450.941
	47.64	363.718	47.64	467.182
	47.66	386.757	47.66	423.524
	47.68	410.721	47.68	468.378
	47.7	366.524	47.7	460.482
	47.72	339.001	47.72	466.2
	47.74	358.018	47.74	512.94
	47.76	373.863	47.76	466.452
	47.78	354.055	47.78	420.715
	47.8	372.669	47.8	458.712
	47.82	369.648	47.82	447.05
	47.84	376.316	47.84	461.418
	47.86	343.594	47.86	453.663
	47.88	354.922	47.88	435.838
	47.9	375.434	47.9	410.665
	47.92	366.917	47.92	554.404
	47.94	362.566	47.94	500.749
	47.96	383.606	47.96	532.356
	47.98	346.865	47.98	491.039
	48	358.465	48	477.648
	48.02	375.43	48.02	457.756
	48.04	362.717	48.04	410.389
	48.06	368.33	48.06	438.626
	48.08	339.2	48.08	447.233
	48.1	366.391	48.1	407.851
	48.12	377.261	48.12	510.173
	48.14	352.369	48.14	518.969
	48.16	364.84	48.16	476.567
	48.18	358.787	48.18	517.73
	48.2	325.797	48.2	459.145
	48.22	360.664	48.22	469.777
	48.24	371.274	48.24	515.082
	48.26	378.719	48.26	455.185
	48.28	362.216	48.28	458.33
	48.3	329.942	48.3	517.518
	48.32	353.971	48.32	482.598
	48.34	367.441	48.34	468.445
	48.36	321.508	48.36	420.872
	48.38	319.363	48.38	378.443
	48.4	378.976	48.4	428.05
	48.42	379.617	48.42	390.933
	48.44	348.826	48.44	459.364
	48.46	363.421	48.46	500.141
	48.48	343.997	48.48	415.352
	48.5	350.268	48.5	408.966
	48.52	349.684	48.52	448.191
	48.54	359.64	48.54	583.144
	48.56	315.945	48.56	433.19
	48.58	360.086	48.58	500.875
	48.6	379.069	48.6	432.091
	48.62	363.384	48.62	491.372
	48.64	354.144	48.64	484.248
	48.66	365.104	48.66	447.034
	48.68	363.206	48.68	465.89
	48.7	355.882	48.7	431.528
	48.72	353.151	48.72	414.928
	48.74	369.62	48.74	426.732
	48.76	348.237	48.76	470.763
	48.78	349.031	48.78	432.643
	48.8	346.793	48.8	436.102
	48.82	355.051	48.82	472.866
	48.84	362.482	48.84	483.263
	48.86	362.317	48.86	472.946
	48.88	364.851	48.88	427.492
	48.9	375.208	48.9	458.808
	48.92	347.903	48.92	414.579
	48.94	378.526	48.94	449.949
	48.96	367.728	48.96	523.923
	48.98	353.591	48.98	420.266
	49	355.615	49	497.818
	49.02	363.353	49.02	407.325
	49.04	381.411	49.04	478.642
	49.06	368.976	49.06	440.345
	49.08	342.065	49.08	412.109
	49.1	344.341	49.1	447.859
	49.12	373.067	49.12	468.79
	49.14	387.142	49.14	436.456
	49.16	367.704	49.16	449.718
	49.18	349.796	49.18	426.851
	49.2	347.873	49.2	410.001
	49.22	387.411	49.22	508.526
	49.24	347.813	49.24	413.288
	49.26	348.391	49.26	423.365
	49.28	367.123	49.28	541.941
	49.3	366.628	49.3	478.392
	49.32	386.248	49.32	445.071
	49.34	361.579	49.34	370.938
	49.36	384.61	49.36	490.894
	49.38	347.671	49.38	397.037
	49.4	377.654	49.4	469.855
	49.42	384.025	49.42	452.466
	49.44	359.909	49.44	484.408
	49.46	383.753	49.46	438.414
	49.48	368.381	49.48	427.55
	49.5	387.613	49.5	463.786
	49.52	361.153	49.52	427.739
	49.54	359.994	49.54	505.245
	49.56	384.456	49.56	439.538
	49.58	377.29	49.58	498.3
	49.6	394.808	49.6	455.25
	49.62	376.444	49.62	522.484
	49.64	340.181	49.64	515.778
	49.66	394.345	49.66	465.425
	49.68	368.032	49.68	489.056
	49.7	362.51	49.7	470.024
	49.72	367.51	49.72	425.454
	49.74	375.493	49.74	500.064
	49.76	370.791	49.76	549.13
	49.78	374.091	49.78	356.493
	49.8	380.019	49.8	389.118
	49.82	382.818	49.82	491.008
	49.84	349.404	49.84	449.393
	49.86	355.856	49.86	466.658
	49.88	388.112	49.88	478.744
	49.9	395.269	49.9	482.759
	49.92	371.172	49.92	552.587
	49.94	360.664	49.94	520.365
	49.96	418.083	49.96	529.362
	49.98	403.903	49.98	643.268
	50	396.021	50	537.908
	50.02	414.702	50.02	604.928
	50.04	432.56	50.04	624.026
	50.06	402.808	50.06	606.723
	50.08	418.237	50.08	655.999
	50.1	392.039	50.1	592.536
	50.12	398.932	50.12	683.053
	50.14	410.816	50.14	592.339
	50.16	397.247	50.16	651.689
	50.18	412.132	50.18	622.841
	50.2	415.229	50.2	594.087
	50.22	425.453	50.22	569.576
	50.24	380.793	50.24	580.583
	50.26	386.386	50.26	543.341
	50.28	395.137	50.28	573.563
	50.3	384.006	50.3	538.52
	50.32	394.847	50.32	520.281
	50.34	379.429	50.34	550.818
	50.36	389.947	50.36	473.623
	50.38	389.873	50.38	464.529
	50.4	432.904	50.4	379.578
	50.42	391.573	50.42	464.435
	50.44	361.391	50.44	551.014
	50.46	377.304	50.46	503.345
	50.48	388.053	50.48	503.698
	50.5	363.054	50.5	489.524
	50.52	416.734	50.52	477.204
	50.54	413.497	50.54	423.361
	50.56	425.847	50.56	545.956
	50.58	407.774	50.58	502.694
	50.6	380.625	50.6	655.912
	50.62	369.053	50.62	636.374
	50.64	417.244	50.64	537.71
	50.66	385.424	50.66	623.123
	50.68	398.988	50.68	525.738
	50.7	360.665	50.7	511.568
	50.72	403.439	50.72	448.717
	50.74	398.982	50.74	491.625
	50.76	406.488	50.76	513.958
	50.78	382.718	50.78	495.386
	50.8	363.951	50.8	572.009
	50.82	366.779	50.82	504.533
	50.84	385.778	50.84	515.562
	50.86	356.271	50.86	481.162
	50.88	400.333	50.88	433.447
	50.9	357.59	50.9	509.853
	50.92	340.13	50.92	539.744
	50.94	349.399	50.94	594.13
	50.96	359.126	50.96	488.814
	50.98	372.834	50.98	487.926
	51	361.118	51	527.785
	51.02	392.951	51.02	523.713
	51.04	372.253	51.04	526.614
	51.06	362.921	51.06	424.265
	51.08	336.576	51.08	481.03
	51.1	376.605	51.1	391.287
	51.12	376.75	51.12	438.485
	51.14	332.803	51.14	515.189
	51.16	343.276	51.16	475.2
	51.18	385.395	51.18	448.512
	51.2	363.151	51.2	475.655
	51.22	367.021	51.22	454.078
	51.24	373.947	51.24	437.456
	51.26	371.615	51.26	484.429
	51.28	387.891	51.28	441.149
	51.3	346.772	51.3	432.214
	51.32	353.281	51.32	378.517
	51.34	346.13	51.34	433.227
	51.36	385.268	51.36	442.028
	51.38	361.088	51.38	456.622
	51.4	401.251	51.4	459.792
	51.42	346.85	51.42	442.76
	51.44	366.848	51.44	450.706
	51.46	375.346	51.46	448.817
	51.48	363.107	51.48	446.43
	51.5	352.753	51.5	401.776
	51.52	346.764	51.52	582.064
	51.54	352.29	51.54	505.031
	51.56	358.748	51.56	423.852
	51.58	355.374	51.58	465.507
	51.6	358.693	51.6	498.365
	51.62	408.134	51.62	464.404
	51.64	368.313	51.64	354.317
	51.66	336.708	51.66	484.211
	51.68	356.058	51.68	518.838
	51.7	350.021	51.7	473.199
	51.72	374.425	51.72	476.508
	51.74	354.345	51.74	429.586
	51.76	333.133	51.76	479.954
	51.78	362.453	51.78	392.335
	51.8	325.016	51.8	382.091
	51.82	353.594	51.82	458.747
	51.84	334.853	51.84	529.406
	51.86	322.247	51.86	386.775
	51.88	365.07	51.88	407.86
	51.9	342.879	51.9	519.346
	51.92	369.908	51.92	412.714
	51.94	340.57	51.94	428.957
	51.96	340.23	51.96	493.845
	51.98	375.793	51.98	400.383
	52	340.957	52	476.036
	52.02	326.722	52.02	474.458
	52.04	344.653	52.04	573.297
	52.06	374.099	52.06	522.804
	52.08	336.273	52.08	469.059
	52.1	350.515	52.1	474.544
	52.12	348.643	52.12	408.253
	52.14	374.357	52.14	460.225
	52.16	355.112	52.16	524.56
	52.18	355.532	52.18	489.418
	52.2	332.799	52.2	450.096
	52.22	337.934	52.22	492.52
	52.24	368.551	52.24	383.192
	52.26	364.374	52.26	487.752
	52.28	325.915	52.28	498.347
	52.3	336.328	52.3	431.296
	52.32	349.049	52.32	465.323
	52.34	362.427	52.34	509.861
	52.36	385.701	52.36	440.036
	52.38	349.037	52.38	535.206
	52.4	380.679	52.4	422.944
	52.42	338.797	52.42	444.694
	52.44	351.316	52.44	481.387
	52.46	341.013	52.46	447.219
	52.48	412.612	52.48	504.154
	52.5	405.47	52.5	398.751
	52.52	368.64	52.52	489.135
	52.54	350.387	52.54	505.453
	52.56	350.496	52.56	521.557
	52.58	384.085	52.58	465.878
	52.6	371.876	52.6	501.332
	52.62	361.382	52.62	491.325
	52.64	350.656	52.64	469.014
	52.66	352.159	52.66	358.647
	52.68	353.832	52.68	409.879
	52.7	322.985	52.7	463.357
	52.72	333.788	52.72	409.115
	52.74	355.141	52.74	426.142
	52.76	352.966	52.76	418.649
	52.78	345.393	52.78	515.382
	52.8	341.16	52.8	408.127
	52.82	349.096	52.82	415.317
	52.84	356.927	52.84	456.554
	52.86	372.938	52.86	436.977
	52.88	387.037	52.88	365.298
	52.9	355.798	52.9	403.117
	52.92	382.814	52.92	415.759
	52.94	332.345	52.94	451.566
	52.96	356.036	52.96	456.455
	52.98	347.411	52.98	527.009
	53	349.821	53	484.496
	53.02	331.818	53.02	523.156
	53.04	341.817	53.04	418.203
	53.06	334.565	53.06	420.789
	53.08	344.054	53.08	519.884
	53.1	361.035	53.1	495.444
	53.12	351.536	53.12	537.162
	53.14	363.713	53.14	461.347
	53.16	382.991	53.16	498.756
	53.18	343.893	53.18	435.074
	53.2	364.98	53.2	433.324
	53.22	374.68	53.22	422.191
	53.24	334.533	53.24	397.91
	53.26	351.509	53.26	490.347
	53.28	384.267	53.28	416.492
	53.3	339.91	53.3	413.484
	53.32	365.001	53.32	430.064
	53.34	351.574	53.34	479.264
	53.36	366.431	53.36	441.343
	53.38	344.247	53.38	485.914
	53.4	359.39	53.4	482.597
	53.42	315.624	53.42	439.064
	53.44	405.394	53.44	479.377
	53.46	367.905	53.46	444.537
	53.48	331.998	53.48	464.255
	53.5	355.762	53.5	334.152
	53.52	374.118	53.52	441.803
	53.54	365.836	53.54	404.232
	53.56	347.459	53.56	458.966
	53.58	334.121	53.58	395.869
	53.6	363.522	53.6	453.37
	53.62	318.516	53.62	387.351
	53.64	357.187	53.64	425.958
	53.66	366.032	53.66	492.714
	53.68	334.505	53.68	489.035
	53.7	347.147	53.7	372.361
	53.72	393.907	53.72	436.663
	53.74	359.205	53.74	447.32
	53.76	345.228	53.76	458.416
	53.78	374.713	53.78	441.131
	53.8	359.709	53.8	471.956
	53.82	351.129	53.82	482.979
	53.84	351.376	53.84	486.137
	53.86	371.63	53.86	431.809
	53.88	370.477	53.88	398.678
	53.9	336.883	53.9	438.258
	53.92	366.392	53.92	472.632
	53.94	372.497	53.94	412.004
	53.96	385.99	53.96	433.337
	53.98	363.54	53.98	425.996
	54	349.38	54	527.626
	54.02	331.158	54.02	409.939
	54.04	335.1	54.04	486.43
	54.06	347.86	54.06	487.179
	54.08	329.202	54.08	418.942
	54.1	336.169	54.1	455.107
	54.12	351.009	54.12	434.148
	54.14	366.326	54.14	472.94
	54.16	360.598	54.16	450.365
	54.18	364.262	54.18	486.097
	54.2	379.798	54.2	463.142
	54.22	349.226	54.22	454.768
	54.24	366.397	54.24	430.581
	54.26	343.62	54.26	494.487
	54.28	343.342	54.28	393.835
	54.3	344.641	54.3	486.841
	54.32	337.762	54.32	478.888
	54.34	336.923	54.34	416.441
	54.36	356.492	54.36	394.451
	54.38	359.042	54.38	368.207
	54.4	387.448	54.4	459.156
	54.42	331.406	54.42	479.638
	54.44	317.948	54.44	470.272
	54.46	347.127	54.46	421.701
	54.48	345.309	54.48	439.446
	54.5	374.832	54.5	431.83
	54.52	345.724	54.52	445.514
	54.54	332.429	54.54	456.552
	54.56	332.13	54.56	449.983
	54.58	332.622	54.58	510.384
	54.6	332.538	54.6	507.908
	54.62	336.877	54.62	444.462
	54.64	364.026	54.64	416.679
	54.66	382.504	54.66	414.67
	54.68	361.063	54.68	474.28
	54.7	335.682	54.7	468.238
	54.72	366.37	54.72	473.086
	54.74	328.763	54.74	427.195
	54.76	372.801	54.76	433.881
	54.78	354.92	54.78	467.777
	54.8	354.952	54.8	489.916
	54.82	365.993	54.82	471.88
	54.84	352.357	54.84	509.831
	54.86	347.418	54.86	427.904
	54.88	364.014	54.88	431.717
	54.9	388.968	54.9	445.332
	54.92	374.367	54.92	422.446
	54.94	386.302	54.94	467.484
	54.96	353.604	54.96	417.403
	54.98	343.74	54.98	454.044
	55	356.306	55	413.859
	55.02	350.58	55.02	406.016
	55.04	363.411	55.04	406.652
	55.06	362.582	55.06	454.273
	55.08	343.204	55.08	434.769
	55.1	348.672	55.1	461.065
	55.12	352.801	55.12	530.56
	55.14	368.504	55.14	465.16
	55.16	345.907	55.16	367.503
	55.18	357.275	55.18	442.431
	55.2	355.881	55.2	422.928
	55.22	390.121	55.22	473.4
	55.24	360.31	55.24	445.094
	55.26	368.398	55.26	495.085
	55.28	374.085	55.28	472.671
	55.3	353.204	55.3	454.559
	55.32	389.001	55.32	509.212
	55.34	382.268	55.34	460.545
	55.36	353.873	55.36	425.418
	55.38	355.513	55.38	376.22
	55.4	371.013	55.4	463.185
	55.42	381.678	55.42	418.899
	55.44	350.543	55.44	500.614
	55.46	343.068	55.46	473.938
	55.48	377.282	55.48	397.548
	55.5	368.837	55.5	496.393
	55.52	329.889	55.52	465.756
	55.54	336.662	55.54	383.276
	55.56	354.069	55.56	396.036
	55.58	375.727	55.58	537.75
	55.6	362.039	55.6	410.098
	55.62	343.409	55.62	425.878
	55.64	342.092	55.64	480.619
	55.66	362.143	55.66	463.203
	55.68	368.964	55.68	462.257
	55.7	343.715	55.7	439.713
	55.72	354.137	55.72	431.225
	55.74	405.395	55.74	476.919
	55.76	360.358	55.76	467.964
	55.78	361.686	55.78	472.58
	55.8	386.078	55.8	460.089
	55.82	369.991	55.82	404.501
	55.84	342.829	55.84	407.771
	55.86	348.089	55.86	357.679
	55.88	348.081	55.88	499.002
	55.9	383.44	55.9	474.844
	55.92	353.455	55.92	455.767
	55.94	354.534	55.94	486.174
	55.96	365.793	55.96	469.029
	55.98	336.959	55.98	400.367
	56	337.982	56	377.623
	56.02	345.031	56.02	522.334
	56.04	350.641	56.04	434.208
	56.06	319.011	56.06	389.481
	56.08	344.265	56.08	462.597
	56.1	350.751	56.1	371.729
	56.12	342.742	56.12	404.832
	56.14	378.971	56.14	445.73
	56.16	348.278	56.16	441.248
	56.18	380.092	56.18	510.17
	56.2	338.626	56.2	506.943
	56.22	341.495	56.22	391.483
	56.24	348.664	56.24	399.163
	56.26	324.175	56.26	480.995
	56.28	332.535	56.28	376.828
	56.3	357.369	56.3	466.401
	56.32	346.261	56.32	390.952
	56.34	334.213	56.34	417.172
	56.36	343.118	56.36	409.171
	56.38	369.409	56.38	470.376
	56.4	351.035	56.4	422.318
	56.42	373.183	56.42	424.67
	56.44	364.682	56.44	434.885
	56.46	381.288	56.46	457.792
	56.48	418.35	56.48	497.021
	56.5	370.861	56.5	453.87
	56.52	364.954	56.52	478.478
	56.54	361.176	56.54	468.256
	56.56	363.54	56.56	423.237
	56.58	394.889	56.58	432.054
	56.6	364.62	56.6	469.313
	56.62	389.149	56.62	519.793
	56.64	394.459	56.64	532.757
	56.66	385.317	56.66	482.339
	56.68	408.201	56.68	461.344
	56.7	403.999	56.7	519.94
	56.72	389.956	56.72	447.398
	56.74	403.684	56.74	547.782
	56.76	367.387	56.76	472.629
	56.78	389.474	56.78	395.306
	56.8	400.899	56.8	527.119
	56.82	430.273	56.82	465.931
	56.84	399.361	56.84	486.316
	56.86	352.894	56.86	493.607
	56.88	373.556	56.88	494.176
	56.9	380.846	56.9	511.067
	56.92	335.871	56.92	485.178
	56.94	351.704	56.94	548.623
	56.96	340.759	56.96	506.905
	56.98	371.395	56.98	481.982
	57	401.802	57	510.718
	57.02	388.273	57.02	502.356
	57.04	349.62	57.04	475.192
	57.06	401.305	57.06	577.09
	57.08	380.899	57.08	363.579
	57.1	378.034	57.1	577.917
	57.12	381.794	57.12	523.472
	57.14	363.986	57.14	528.323
	57.16	396.239	57.16	483.686
	57.18	355.957	57.18	563.148
	57.2	385.566	57.2	454.282
	57.22	402.589	57.22	519.616
	57.24	379.316	57.24	575.915
	57.26	381.521	57.26	538.815
	57.28	429.322	57.28	482.122
	57.3	432.997	57.3	515.104
	57.32	366.376	57.32	516.413
	57.34	394.067	57.34	452.697
	57.36	404.057	57.36	576.486
	57.38	412.664	57.38	485.048
	57.4	375.825	57.4	536.551
	57.42	405.076	57.42	497.348
	57.44	400.766	57.44	566.212
	57.46	413.698	57.46	501.368
	57.48	409.928	57.48	558.003
	57.5	406.542	57.5	535.051
	57.52	401.435	57.52	531.18
	57.54	398.487	57.54	457.506
	57.56	403.52	57.56	565.777
	57.58	382.258	57.58	550.189
	57.6	357.99	57.6	540.669
	57.62	391.266	57.62	466.641
	57.64	416.512	57.64	494.999
	57.66	373.445	57.66	508.555
	57.68	374.204	57.68	448.725
	57.7	404.104	57.7	570.24
	57.72	392.206	57.72	466.215
	57.74	381.423	57.74	488.029
	57.76	379.609	57.76	575.666
	57.78	348.513	57.78	495.82
	57.8	407.75	57.8	456.877
	57.82	424.273	57.82	492.389
	57.84	426.763	57.84	578.787
	57.86	396.015	57.86	530.242
	57.88	383.178	57.88	568.159
	57.9	404.928	57.9	609.825
	57.92	410.713	57.92	471.442
	57.94	422.75	57.94	592.801
	57.96	435.723	57.96	665.382
	57.98	406.961	57.98	605.292
	58	384.565	58	628.834
	58.02	416.125	58.02	578.314
	58.04	414.721	58.04	635.328
	58.06	404.805	58.06	686.915
	58.08	439.569	58.08	562.785
	58.1	400.175	58.1	595.288
	58.12	439.193	58.12	519.876
	58.14	456.807	58.14	628.912
	58.16	443.574	58.16	673.002
	58.18	440.116	58.18	568.961
	58.2	453.822	58.2	651.261
	58.22	493.333	58.22	610.403
	58.24	542.033	58.24	676.959
	58.26	538.168	58.26	669.551
	58.28	568.41	58.28	639.099
	58.3	594.661	58.3	781.004
	58.32	648.887	58.32	951.771
	58.34	759.341	58.34	905.33
	58.36	809.829	58.36	834.204
	58.38	947.109	58.38	949.846
	58.4	1089.24	58.4	1235.56
	58.42	1163.26	58.42	1229.93
	58.44	1257.36	58.44	1342.24
	58.46	1374.81	58.46	1605.94
	58.48	1623.74	58.48	1626.74
	58.5	2020.78	58.5	1618.28
	58.52	2662.14	58.52	2027.94
	58.54	3851.56	58.54	2228.29
	58.56	6654.48	58.56	2616.03
	58.58	12371	58.58	3532.08
	58.6	20282.3	58.6	4509.11
	58.62	19712.4	58.62	7310.25
	58.64	12533.8	58.64	10614.8
	58.66	7200.94	58.66	15197.1
	58.68	4851	58.68	17095.9
	58.7	4186.59	58.7	17400.7
	58.72	4805.52	58.72	15885.1
	58.74	7218.9	58.74	13277.4
	58.76	10520.4	58.76	10161.2
	58.78	10346.7	58.78	8507.83
	58.8	6719.49	58.8	8523.92
	58.82	3956.88	58.82	9534.69
	58.84	2441.77	58.84	9863.61
	58.86	1730.25	58.86	8936.59
	58.88	1387.32	58.88	8772.2
	58.9	1162.98	58.9	7016.37
	58.92	1013.96	58.92	5071.65
	58.94	861.698	58.94	3710.06
	58.96	795.211	58.96	2293.53
	58.98	700.202	58.98	1934.5
	59	631.03	59	1481.43
	59.02	585.536	59.02	1469.45
	59.04	573.656	59.04	1228.29
	59.06	571.232	59.06	1018.66
	59.08	551.603	59.08	973.518
	59.1	510.531	59.1	925.723
	59.12	470.138	59.12	845.475
	59.14	461.862	59.14	883.997
	59.16	449.297	59.16	714.129
	59.18	471.755	59.18	675.471
	59.2	469.655	59.2	598.347
	59.22	449.811	59.22	640.459
	59.24	457.298	59.24	642.483
	59.26	457.386	59.26	575.426
	59.28	457.895	59.28	635.909
	59.3	466.586	59.3	548.368
	59.32	437.804	59.32	570.391
	59.34	452.965	59.34	668.36
	59.36	436.527	59.36	623.244
	59.38	420.371	59.38	623.187
	59.4	411.363	59.4	484.905
	59.42	437.932	59.42	594.752
	59.44	407.199	59.44	562.729
	59.46	405.148	59.46	533.179
	59.48	400.119	59.48	491.573
	59.5	413.604	59.5	471.925
	59.52	430.278	59.52	427.779
	59.54	420.834	59.54	499.629
	59.56	400.265	59.56	481.686
	59.58	386.953	59.58	447.622
	59.6	403.354	59.6	462.887
	59.62	406.566	59.62	499.777
	59.64	422.608	59.64	519.587
	59.66	400.759	59.66	529.313
	59.68	434.613	59.68	548.356
	59.7	402.491	59.7	461.276
	59.72	395.982	59.72	486.267
	59.74	389.649	59.74	433.777
	59.76	374.232	59.76	475.024
	59.78	393.713	59.78	501.526
	59.8	433.485	59.8	476.89
	59.82	406.437	59.82	537.071
	59.84	423.696	59.84	463.641
	59.86	389.105	59.86	472.723
	59.88	431.356	59.88	506.439
	59.9	404.869	59.9	527.817
	59.92	403.648	59.92	593.351
[truncated: 1,504 more rows]

## Sheet: Figure 3c
Figure 3c	EDS analysis result
	Distance (nm)	O (at.%)	Zr (at.%)	Nb (at.%)	Ti (at.%)	Ta (at.%)	W (at.%)
	0	6.84479	7.94839	8.60006	7.35575	11.6265	13.4553
	2	6.98652	7.92877	8.50799	7.3391	11.9766	13.4502
	4	7.06961	7.93906	8.43594	7.34453	12.2733	13.4429
	6	7.09407	7.97926	8.38392	7.37205	12.5165	13.4336
	8	7.05989	8.04937	8.35193	7.42164	12.7062	13.4222
	10	6.96708	8.14938	8.33996	7.49332	12.8425	13.4087
	12	6.91506	7.96928	8.53945	7.66907	12.9175	13.592
	14	6.77909	8.05524	8.30866	7.6915	13.2363	14.0151
	16	6.45009	8.40881	8.30614	7.83559	13.4334	13.718
	18	5.75942	8.86814	8.37909	7.89184	13.098	13.2041
	20	5.13801	9.54377	8.84541	8.3751	12.6745	13.3734
	22	5.47066	9.78816	8.86547	8.78783	12.7928	13.6329
	24	5.3301	9.79669	8.70947	8.76045	12.4954	13.7712
	26	6.09065	9.38104	8.56609	8.75081	12.359	13.8202
	28	6.581	9.056	8.28564	8.52348	12.2863	13.7132
	30	7.45551	8.61616	8.31221	7.819	11.8687	13.0571
	32	8.31321	8.2267	7.94281	7.24383	11.2669	12.2919
	34	7.97726	8.08077	7.93507	7.16713	11.7663	12.3595
	36	8.04799	8.25839	8.20648	7.56036	12.1573	12.4493
	38	8.24596	8.34784	8.37134	7.69327	12.1455	12.3963
	40	8.29814	8.56664	8.73672	8.03406	12.0936	12.6781
	42	8.00255	8.61289	9.00849	8.45597	12.6349	12.6279
	44	8.12166	8.57202	8.94551	8.47423	12.4648	12.9697
	46	8.01425	8.32247	8.61376	8.51414	12.609	12.9576
	48	8.45883	8.0151	8.49083	7.99353	12.3954	12.4394
	50	8.52952	8.09089	8.22558	7.72277	12.0324	12.3903
	52	8.70514	8.19956	7.81813	7.45679	11.7964	12.425
	54	8.3414	8.49779	8.03328	7.68893	12.4298	13.2359
	56	8.37685	8.3979	8.13421	7.85836	12.7983	13.6847
	58	8.57152	8.34967	8.29869	7.67194	12.4995	13.5935
	60	7.59101	8.37019	8.6048	7.85346	12.7916	13.6677
	62	6.69313	8.47717	8.90851	8.144	12.906	13.7804
	64	6.28904	8.53867	8.93856	8.20459	12.6501	13.8071
	66	6.23699	8.29759	8.55317	8.21511	12.1959	13.3403
	68	6.69955	8.13988	8.50066	7.95553	12.1712	12.7594
	70	6.48402	8.1809	8.16612	8.12192	12.1397	12.8955
	72	7.08489	8.3429	8.17751	7.84151	11.9584	12.63
	74	7.0027	8.23509	8.00151	7.64206	12.1867	12.2506
	76	7.35276	8.45509	8.09134	7.5119	12.2068	12.206
	78	7.14937	8.55561	8.06286	7.33039	12.0421	12.2066
	80	6.49378	8.82999	8.40179	7.76742	12.65	12.4302
	82	6.22414	9.08313	8.7447	7.94802	12.7878	12.6466
	84	6.23655	8.99486	8.6569	7.80429	12.4841	12.2551
	86	6.9287	8.55974	8.43265	7.62244	12.3759	12.0687
	88	7.49692	8.46912	8.40414	7.55525	12.5765	11.9499
	90	8.19643	7.81875	8.26517	7.52064	12.3111	12.1351
	92	9.14316	7.8791	8.42384	7.56854	12.3659	11.9963
	94	8.67208	7.91274	8.53664	7.81059	12.7925	12.1424
	96	8.83721	8.21789	8.70054	7.61981	12.9264	12.6367
	98	8.93711	8.38301	8.48019	7.55579	12.9546	12.7344
	100	8.52669	8.76041	8.73066	7.80115	12.7192	12.743
	102	8.03993	9.07608	8.84705	7.68977	12.5227	12.6393
	104	7.63577	9.24272	8.86875	7.52026	12.4635	12.548
	106	7.58613	9.24661	8.84454	7.4114	12.2922	12.7329
	108	7.50214	9.04753	8.64858	7.33179	11.9074	13.078
	110	7.78681	8.67607	8.67086	7.4103	11.7862	13.4096
	112	8.62981	9.05615	8.85995	7.47955	12.1621	13.5282
	114	9.1685	9.06865	9.08815	7.55233	12.3053	13.8996
	116	8.60082	9.06784	8.99322	7.53312	12.4265	14.1107
	118	8.12957	9.26642	8.78143	7.4435	12.0779	13.8298
	120	7.63014	8.79402	8.52022	7.45623	11.894	13.2826
	122	7.78607	8.49265	8.36401	7.46201	12.1661	12.7411
	124	7.87059	8.13599	8.1088	7.5611	12.3119	12.3681
	126	7.96563	7.74225	7.76039	7.81717	12.0243	12.4158
	128	8.21114	7.2721	7.52294	7.93158	11.6569	12.3439
	130	9.09767	7.49352	7.62025	8.10986	11.8161	12.1441
	132	9.4649	7.81292	7.74966	7.93844	12.0625	12.1808
	134	9.10234	8.35499	7.7481	7.89699	11.8756	12.3122
	136	7.52722	8.87424	8.02659	7.97065	12.0339	12.491
	138	7.77086	9.0579	8.24258	7.64173	12.3992	12.1151
	140	8.10226	8.96034	8.24996	7.65131	13.3282	11.6248
	142	7.84376	9.21144	8.36393	7.43213	13.7614	11.5394
	144	7.95107	9.24218	8.51501	7.4492	13.6003	11.4526
	146	8.34951	9.42106	8.73745	7.62595	13.7443	12.0448
	148	8.61357	9.48263	8.63579	7.5958	13.2864	12.4592
	150	9.16565	9.5218	8.35941	7.28812	12.8365	12.379
	152	9.07995	9.54469	8.06781	7.3974	12.3421	13.0903
	154	8.95132	9.74271	7.8389	7.32858	11.7299	13.3442
	156	9.49321	9.32525	7.86214	7.50682	11.5725	13.2728
	158	10.2112	9.1941	8.00014	7.36044	11.685	13.1922
	160	10.4256	9.27539	7.97915	7.52691	11.8249	13.1141
	162	9.4445	9.39141	7.88757	7.20019	11.9368	13.1038
	164	9.72119	9.58767	8.23302	7.33404	11.9022	13.2382
	166	10.7392	9.5467	8.27338	7.29978	12.2075	13.427
	168	9.55655	9.62352	8.34731	7.3207	11.9306	13.6437
	170	9.67409	9.48157	8.07086	7.2427	11.9927	13.233
	172	9.36141	9.34852	7.68119	7.3188	11.6624	13.389
	174	9.2359	9.12073	8.03333	7.52598	12.0742	13.2534
	176	9.79403	8.55962	8.27514	7.69658	12.3543	12.9346
	178	10.056	8.63508	8.70391	7.59721	12.1302	12.8372
	180	10.4124	8.81997	8.76071	7.8324	12.3058	12.5156
	182	10.1105	9.13777	8.68754	7.69423	12.5475	12.4145
	184	10.6947	9.50349	8.71194	7.82084	12.5371	12.705
	186	11.0338	9.64101	8.76107	7.83357	12.8414	12.6347
	188	10.2821	9.96852	8.71783	7.83252	12.4738	12.7413
	190	10.4128	9.62183	8.30203	7.67032	12.3555	11.9955
	192	9.73105	9.55325	8.13124	7.57658	12.4409	12.0053
	194	9.64362	9.25728	8.46744	7.81515	13.0154	12.359
	196	9.81124	9.33645	8.54355	7.67287	13.2366	12.3715
	198	10.5691	9.56943	8.70466	7.82554	13.2627	12.6314
	200	9.8475	9.9437	8.5653	8.06022	13.2987	13.0276
	202	9.48572	10.1105	8.52648	8.18719	13.378	13.4569
	204	8.99371	10.4489	8.53313	8.22517	13.5554	13.9604
	206	8.30261	10.7846	8.90169	8.38189	14.1089	14.454
	208	8.4513	10.7824	8.76958	8.51149	14.1732	15.052
	210	8.68756	10.6328	8.65001	8.2764	13.6679	14.4852
	212	8.96749	10.3905	8.84217	8.54959	14.6434	15.1844
	214	8.87795	10.181	9.05107	8.79594	15.3059	16.0135
	216	9.03786	10.499	9.24973	8.92266	16.1793	16.5149
	218	9.44552	10.3286	9.08133	8.81797	16.4137	16.7672
	220	9.50621	9.97997	8.54275	9.12761	16.8514	16.6916
	222	9.25103	9.54648	8.58768	9.80438	17.5574	17.1887
	224	8.90245	9.04186	8.21155	9.97646	17.9548	17.4939
	226	9.56238	9.14583	8.25276	10.5755	18.4843	18.3016
	228	10.868	9.32731	8.10142	10.4366	18.4752	18.0889
	230	11.1664	9.22132	7.94051	10.4902	17.6358	17.6089
	232	11.8644	8.85416	7.8652	10.8265	17.7094	18.6713
	234	11.2595	9.36774	8.06377	10.9875	18.0306	19.373
	236	11.3576	9.83107	8.39997	11.0218	18.5009	19.4794
	238	11.4468	9.87576	8.36026	10.6189	17.8926	19.1428
	240	11.9928	9.93096	8.44345	10.5925	18.164	18.9603
	242	11.3883	9.82833	8.88658	11.0319	18.499	19.4712
	244	11.1636	9.21274	8.70535	10.8033	18.8166	19.3307
	246	11.883	9.50478	8.86952	11.0452	19.353	20.1471
	248	12.4451	9.57421	9.16387	10.9892	19.4993	19.8768
	250	11.9435	9.37368	9.24077	11.2187	19.1612	20.6055
	252	12.6356	9.76603	8.95028	11.3031	19.4197	21.3908
	254	12.5787	10.5307	9.09761	11.5482	20.2177	22.023
	256	14.4372	10.7491	8.71406	11.4749	19.9271	22.0319
	258	15.0944	10.8526	8.35859	11.0549	18.7645	21.5781
	260	15.1414	10.8999	8.29421	10.6725	18.9021	21.4126
	262	14.681	10.6351	8.1479	10.5651	19.1035	20.1948
	264	13.7938	10.2545	8.35142	10.7437	19.7091	19.8663
	266	13.3472	10.1801	8.50348	10.6947	20.298	20.1384
	268	12.9053	9.87925	8.8749	10.5815	20.1813	19.2187
	270	12.8024	9.89199	9.16464	10.4667	19.5933	18.7347
	272	13.0161	9.90312	9.09057	10.5926	19.6733	18.5198
	274	13.7202	10.1725	9.19529	10.5939	19.5522	19.2299
	276	15.2435	10.4415	8.83375	10.0615	18.6014	18.9599
	278	14.4639	9.81744	8.51393	9.83937	17.3988	18.4367
	280	14.3419	9.36759	8.73218	9.96361	18.188	18.9462
	282	14.7639	9.26536	9.03504	10.3044	18.6608	18.6849
	284	14.1777	9.49066	9.38454	10.6943	18.8154	19.5805
	286	14.5366	9.19153	9.06129	10.4547	18.7603	19.4201
	288	14.2501	9.17561	9.2501	11.0418	18.9261	20.1082
	290	14.6596	9.30628	9.22807	11.3387	18.6112	20.2536
	292	15.8966	9.26323	8.81766	11.2418	18.6201	20.1917
	294	16.1038	9.87616	8.33832	10.7718	18.4012	20.1494
	296	15.4785	10.0648	7.91588	10.1362	18.0641	18.9732
	298	14.7621	9.65566	7.32923	9.92203	17.5549	18.0399
	300	15.6202	9.73417	7.62705	9.983	18.0359	18.2506
	302	16.5639	10.0647	8.07155	10.1773	17.9529	18.1585
	304	16.5604	10.1899	8.17136	10.0742	17.6319	17.7567
	306	17.0804	10.217	8.05897	10.575	18.1111	18.1346
	308	17.2964	10.2556	8.39199	11.0133	19.1894	19.4744
	310	18.5756	10.2963	8.42355	11.4224	19.3022	20.0749
	312	18.7243	10.1263	8.12518	11.1638	18.751	19.9404
	314	18.1594	10.0824	8.13868	10.9285	18.8624	20.2899
	316	18.1001	10.1222	8.30962	10.8675	19.0712	20.289
	318	17.825	9.92333	8.50743	10.7108	18.4623	20.7906
	320	17.8834	10.2981	8.90771	10.6269	18.502	21.1988
	322	18.0992	10.6155	9.22155	10.7923	18.2906	21.0123
	324	17.8776	10.3639	9.4934	10.6441	18.575	20.0356
	326	16.8429	10.478	9.41758	10.7694	19.088	19.9668
	328	16.8425	10.3638	9.05184	10.3467	19.3761	19.5012
	330	16.7765	10.497	8.9573	10.7952	18.9052	19.7359
	332	16.2794	10.5929	8.66159	10.3855	17.9403	19.1288
	334	16.984	10.1708	8.80752	10.3576	18.222	18.9703
	336	17.3516	10.456	9.20275	10.4675	18.0872	19.3996
	338	16.9259	10.1481	9.26513	10.5799	17.3045	19.9829
	340	16.8921	10.5815	9.12971	10.8229	17.7039	20.1294
	342	17.3802	10.5336	9.17595	10.6569	17.3566	20.4229
	344	17.7246	9.90703	9.23886	10.4066	17.8566	20.4476
	346	18.5604	9.96199	9.10714	10.496	17.7347	20.3245
	348	20.9683	10.0491	8.65447	10.3272	17.6486	19.7778
	350	21.7675	10.3547	8.45156	9.99751	17.1613	19.2261
	352	24.6352	10.4725	7.9813	9.59949	16.5135	18.2593
	354	25.1422	10.336	7.87635	9.29978	16.1811	17.4665
	356	25.7102	10.7034	7.8547	9.30855	15.6942	16.9342
	358	24.8938	10.6471	7.51599	9.30794	15.0219	16.3364
	360	23.9893	10.9422	7.3541	9.25951	14.8816	16.0659
	362	22.3983	10.8516	7.50608	8.89604	14.9488	16.2876
	364	21.1865	10.7441	7.54851	8.99139	15.2551	16.7979
	366	21.5457	11.0497	7.73792	8.87527	15.538	16.5709
	368	22.3566	10.8139	7.39884	8.53022	15.3574	15.4768
	370	22.0497	10.9845	7.24005	7.9033	15.2801	14.8789
	372	24.4546	11.2826	7.21672	8.07721	15.3304	14.9677
	374	24.5984	11.6694	7.18763	8.02084	15.0875	15.1375
	376	25.2965	12.0115	6.729	8.15455	14.6056	14.7562
	378	26.5692	12.7638	6.91701	8.15727	14.4043	14.9682
	380	27.8079	13.6306	7.30032	8.28072	14.0425	14.9924
	382	28.2105	13.8693	7.96143	8.39369	14.1836	15.0327
	384	28.3102	14.0784	8.11972	8.16417	13.6797	14.8989
	386	28.7455	14.2037	8.21276	7.63615	13.4747	14.0837
	388	28.6659	13.6447	7.97331	6.98795	12.3768	12.5056
	390	28.2649	13.8373	7.91434	6.72461	12.2468	11.7301
	392	28.808	13.6998	7.72276	6.73121	11.8324	11.3529
	394	28.5578	13.3951	7.36141	6.35418	11.0441	10.5387
	396	28.2816	13.4059	6.89545	6.18862	10.2133	9.88174
	398	30.2556	13.8732	7.07217	6.12232	9.94438	10.212
	400	31.1571	14.2114	7.10162	6.10286	9.65174	10.1682
	402	31.5851	14.0204	6.99652	6.09061	9.39221	10.0522
	404	31.6578	14.0955	6.40991	5.65966	8.99624	9.8435
	406	31.6615	14.2574	6.31847	5.59412	8.94236	9.64784
	408	31.6978	14.0581	6.25283	5.33995	8.43414	9.3047
	410	31.1804	14.3628	6.20171	5.44397	8.73448	9.19221
	412	31.5294	14.2884	6.35132	5.28726	8.77964	9.34051
	414	31.5953	14.2409	6.32179	5.10033	8.71481	8.90063
	416	31.4596	14.5989	6.61452	5.2214	8.77111	9.09812
	418	32.5535	14.9521	6.76835	5.45146	9.22637	9.60604
	420	32.3481	15.5112	6.92428	5.56112	9.50315	10.1183
	422	31.998	15.6891	6.75426	5.56147	9.52671	10.335
	424	32.3239	15.8431	6.67972	5.59426	9.39004	10.3255
	426	32.6339	15.7178	6.54579	5.72648	9.00888	9.94977
	428	32.3024	15.751	6.4607	5.6331	8.479	9.87995
	430	31.8566	15.6867	6.2913	5.56234	8.35538	9.54877
	432	30.9823	15.6302	6.36972	5.50844	8.21688	9.61536
	434	29.8973	15.2289	6.11059	5.47397	7.8759	9.19527
	436	29.2821	15.4039	6.27931	5.71028	8.13159	9.11281
	438	29.1267	15.1933	6.31998	5.8621	8.42129	9.16628
	440	28.6654	15.3932	6.45142	5.84015	8.47513	9.19813
	442	28.4181	15.3252	6.4355	5.65703	8.50935	9.20763
	444	28.457	15.2396	6.60479	5.68966	8.52101	8.92377
	446	29.1581	15.3324	6.41731	5.48961	8.76231	8.55383
	448	29.9495	15.7113	6.63355	5.37936	9.24122	8.64039
	450	29.5559	15.781	6.54488	5.29507	9.32372	8.47736
	452	28.6874	15.6809	6.79269	5.45452	9.03561	8.60579
	454	29.231	15.6553	6.50784	5.44309	8.63381	8.5495
	456	30.0853	15.6523	6.36472	5.4552	8.48224	8.7899
	458	29.7855	15.043	6.06316	5.35041	7.68108	8.71421
	460	30.4165	15.1007	6.20845	5.34373	7.48886	8.77538
	462	30.351	14.9879	6.30538	5.40163	7.31761	8.73515
	464	30.5001	15.1083	6.31643	5.5287	7.45786	8.49144
	466	31.0183	15.3563	6.41105	5.50492	8.01418	8.46669
	468	31.0094	15.5543	6.69508	5.47655	8.56597	8.53488
	470	29.5958	15.5142	6.67825	5.60064	8.86229	8.67593
	472	29.4611	15.5976	7.02027	5.81425	8.9878	8.90515
	474	29.5307	15.9437	6.99692	5.82304	9.35066	9.10721
	476	29.1444	15.6038	7.07168	5.75991	9.50519	9.2949
	478	28.7863	15.4774	7.01328	5.65056	9.2549	9.21734
	480	29.7012	15.8104	7.33574	5.68132	9.39734	9.52765
	482	29.867	15.9735	7.13162	5.53577	9.31438	9.29292
	484	30.8735	16.3776	6.7827	5.49109	9.03509	9.16104
	486	31.4141	16.9646	6.86724	5.51307	9.12019	9.22347
	488	30.7133	17.1444	6.78679	5.45588	8.90002	9.20939
	490	30.3972	17.0952	6.55153	5.50903	8.8484	9.51185
	492	30.3172	16.8895	6.66014	5.54918	8.59467	9.53921
	494	30.2924	16.32	6.76181	5.65534	8.42532	9.18352
	496	28.4062	15.426	6.62394	5.57982	8.42497	8.99765
	498	29.1091	15.7305	6.80746	5.66346	8.56586	9.34686
	500	30.021	16.3948	6.87165	5.69615	8.942	9.67897
	502	30.6297	17.1987	6.8385	5.52722	9.69969	9.68605
	504	31.5504	17.5137	6.85866	5.78243	9.70871	9.5424
	506	31.1146	18.031	7.23043	5.81851	10.0112	9.52901
	508	30.9932	18.2459	7.33696	5.71016	9.90638	9.51155
	510	31.4317	17.9556	7.02644	5.55374	9.60728	9.14733
	512	31.2922	17.1971	6.99941	5.34507	8.8183	8.69901
	514	30.6907	16.7553	6.69741	5.44746	8.3445	8.3538
	516	28.7833	16.2291	6.38283	5.06087	8.33024	8.48472
	518	29.724	16.6812	6.53284	5.08887	8.43093	8.73092
	520	30.0353	17.0127	6.62139	4.99516	8.62625	8.83988
	522	29.1908	16.7684	6.4178	5.04728	8.76564	8.5492
	524	29.3842	16.6187	6.75601	5.37718	8.85284	8.69989
	526	28.9992	16.7018	7.29551	5.40656	9.30175	8.88456
	528	29.5	16.6396	7.52408	5.56492	9.39204	8.78046
	530	29.809	16.5119	7.53758	5.70797	9.2451	8.9166
	532	29.2938	16.3637	7.53739	5.79631	8.86937	9.11928
	534	29.3653	16.2136	7.10577	5.97052	8.54616	9.13196
	536	28.785	16.0617	6.90382	5.71089	8.35138	9.05553
	538	29.0013	15.8568	6.69538	5.76347	7.93211	8.67729
	540	29.453	15.8585	6.37966	5.63568	7.67575	8.31291
	542	29.2935	15.7352	6.09168	5.64932	7.59144	8.05121
	544	30.3579	16.0185	6.29808	5.7285	7.64876	8.10751
	546	30.3809	16.2577	6.45772	5.73832	7.97051	8.09083
	548	30.1731	16.692	6.64765	5.92682	8.13635	8.08417
	550	29.6087	17.2132	6.86386	6.21969	8.6149	8.59233
	552	28.8308	17.0142	6.93249	6.56308	8.5889	8.39201
	554	28.7582	16.7236	6.96318	6.66695	8.32941	8.2477
	556	27.9408	16.7422	6.80874	6.50936	8.36416	8.16759
	558	28.285	16.366	6.74292	6.31978	8.35459	7.89579
	560	28.9553	16.5122	6.64684	6.12498	8.35112	7.72034
	562	29.7894	16.2866	6.81715	5.74513	8.44897	7.96825
	564	29.885	15.9772	6.80111	5.49262	8.12101	8.04054
	566	29.5361	16.1169	6.92885	5.33048	8.06114	8.31075
	568	30.3396	16.4435	6.85777	5.2788	8.12256	8.32007
	570	30.2806	16.8783	6.69352	5.45053	8.62126	8.58917
	572	30.1916	16.7942	6.66111	5.5416	8.34241	8.62551
	574	30.2442	17.0578	6.55424	5.50104	8.12897	9.0855
	576	30.1477	17.6299	6.35639	5.29894	8.4891	9.49229
	578	29.2479	17.8333	6.59483	5.28049	8.75193	9.61432
	580	29.3561	17.7764	6.85174	5.36157	8.82623	9.42363
	582	28.938	17.2181	6.91559	5.23652	8.54252	9.3649
	584	28.3432	17.0149	7.0616	5.43742	8.48809	9.2703
	586	27.9712	16.5679	7.24085	5.54187	8.36159	8.90852
	588	29.0771	16.4017	7.03975	5.52578	8.32438	8.41649
	590	28.8023	16.9278	6.94721	5.42817	8.52702	8.46203
	592	28.3355	16.7541	6.66813	5.32559	8.14611	8.30975
	594	27.9366	17.0536	6.51412	5.2771	8.0624	8.31197
	596	27.6325	17.5976	6.54068	5.26329	8.55547	8.43707
	598	27.7507	17.9181	6.85333	5.17372	8.70941	8.58048
	600	28.0202	18.2884	6.94774	5.20432	8.70917	8.55832
	602	28.3156	18.2354	6.53353	5.3288	8.48948	8.4816
	604	28.7553	18.2313	6.51523	5.53048	8.50569	8.54474
	606	28.6194	17.9975	6.64424	5.60848	8.32289	8.49337
	608	29.3374	18.0492	6.36155	5.60324	8.33351	8.35848
	610	29.5766	18.0311	6.34173	5.5634	8.40224	8.60141
	612	29.5694	17.5414	6.48376	5.69342	8.72301	8.57255
	614	29.7447	17.4735	6.82392	5.66068	9.01994	8.66912
	616	29.9151	17.4146	7.20466	5.48713	9.29726	8.84175
	618	31.7113	17.6271	7.4872	5.37079	9.39051	9.02669
	620	31.2101	17.8222	7.52075	5.32736	9.62867	9.07988
	622	31.3446	17.4289	7.23408	5.33584	9.53584	8.93662
	624	31.0282	17.3278	7.335	5.43106	9.07596	8.96579
	626	30.8632	17.3272	7.08973	5.45796	8.70148	8.97806
	628	31.0374	17.1239	6.58755	5.50966	8.48993	8.65852
	630	31.5044	17.1566	6.61234	5.63036	8.16414	9.07951
	632	31.0236	16.9949	6.7601	5.69313	8.21643	8.83786
	634	30.03	17.5902	6.81626	5.66043	8.15452	9.10897
	636	29.3993	17.8769	6.752	5.36606	7.87472	8.97586
	638	29.6475	17.6717	6.59629	5.29299	7.56255	8.77717
	640	28.8436	17.8931	6.86161	5.26102	8.04571	9.00036
	642	28.4402	17.718	6.96923	5.31603	8.10145	8.99441
	644	28.6103	17.9422	7.16646	5.56933	8.08283	9.39166
	646	28.4047	17.5934	6.90147	5.51193	8.00606	9.48695
	648	28.608	16.9116	6.9387	5.68876	7.87437	9.09549
	650	28.8421	16.8663	6.9391	5.75182	7.77749	9.18462
	652	28.6467	16.8434	6.87923	5.79707	8.04465	8.62788
	654	28.2219	17.4008	7.13499	5.93661	8.26225	8.66433
	656	27.8748	17.637	6.99379	5.73429	8.42914	8.49845
	658	26.8205	17.1976	7.0702	5.66296	8.32177	8.26713
	660	27.247	17.8081	7.13697	5.64127	8.833	8.47883
	662	28.6494	17.8745	7.25256	5.64499	8.77502	8.44849
	664	29.7477	18.2209	7.14057	5.72985	8.74111	8.82257
	666	30.9669	17.6678	6.91572	5.58275	8.35199	8.80058
	668	31.6789	16.876	6.69029	5.51556	8.04151	8.22463
	670	31.7181	16.8755	6.52872	5.25835	7.78077	8.10789
	672	31.6912	16.7843	6.63595	5.21073	7.88142	7.98496
	674	30.9287	16.3955	6.65601	5.14438	7.59148	7.75025
	676	30.0198	16.526	6.62914	4.93104	7.58928	7.90886
	678	28.4987	16.673	7.02893	4.96321	7.45466	7.96421
	680	28.516	16.6588	7.15437	4.82093	7.48733	7.90717
	682	29.95	17.2486	7.43683	5.1196	7.73678	8.03635
	684	30.6715	18.0065	7.31572	5.25515	8.11775	8.43776
	686	31.4171	18.3365	7.37526	5.25344	8.47014	8.41058
	688	30.9372	18.6778	7.18326	5.36793	8.74222	8.36177
	690	30.9079	18.934	7.09593	5.49785	8.83044	8.43576
	692	29.8708	18.5917	6.80159	5.65188	8.864	8.27183
	694	29.2863	17.9299	6.43467	5.68342	8.43451	7.87612
	696	28.8655	17.5002	6.41553	5.61172	8.03223	7.84604
	698	27.9599	16.8238	6.57545	5.62091	7.53714	7.72376
	700	27.7364	16.0739	6.32907	5.37018	7.21145	7.46857
	702	27.9303	16.4499	6.11939	5.50136	7.13514	7.4815
	704	28.6095	16.7443	5.88386	5.36787	7.06816	7.72581
	706	28.5458	17.0285	6.14151	5.26239	7.41637	7.93344
	708	28.6738	17.3295	6.12897	5.3623	7.32362	8.13786
	710	29.2802	17.8599	6.27738	5.29221	7.62281	8.386
	712	28.7813	17.711	6.35166	5.305	7.61125	8.54513
	714	28.9392	17.8852	6.46186	5.27875	7.73363	8.61294
	716	28.9527	17.5396	6.58606	5.14215	7.72892	8.45769
	718	29.2049	17.431	6.72581	5.20574	7.86447	8.36531
	720	28.9804	17.4976	6.67254	5.20157	8.14892	8.22886
	722	28.8095	17.1578	6.68538	5.46554	7.94488	8.07363
	724	29.3787	17.0897	6.52888	5.43723	8.05736	8.02748
	726	29.6441	17.1718	6.70325	5.45439	8.13293	8.1477
	728	29.98	17.0748	7.05662	5.61203	8.03084	8.14662
	730	29.5259	17.7277	7.17196	5.41383	8.21334	8.48251
	732	28.9032	17.7508	7.10015	5.33063	7.84644	8.59221
	734	28.8769	18.2182	6.88041	5.18808	7.76201	8.51055
	736	29.1539	17.6659	6.49043	4.97634	7.51854	8.32867
	738	28.3939	18.6716	6.53325	5.22788	7.88156	8.59046
	740	27.0262	18.0792	6.46485	5.44975	7.76513	8.35849
	742	27.0857	18.2144	6.41584	5.63635	7.63987	8.48858
	744	26.8218	18.15	6.09971	5.62145	7.84721	8.50781
	746	26.8001	19.1659	6.53944	5.76167	8.01471	8.93146
	748	26.8945	19.3199	6.83047	5.80275	8.31265	9.02138
	750	26.7039	20.0928	6.86265	5.56334	8.71434	9.04884
	752	27.1478	20.1748	6.84361	5.48408	8.85318	8.99173
	754	27.921	20.0374	6.75641	5.38344	8.9222	8.84974
	756	29.0235	19.6805	6.60104	5.26143	8.92142	8.62287
	758	30.4553	19.1041	6.3775	5.11803	8.85081	8.31113
	760	32.2163	18.3081	6.0858	4.95326	8.7104	7.91452

## Sheet: Figure 7e
Figure 7e	EDS analysis result
	Ta		Nb		Zr		Ti		C		O		W
	Position (m)	Atomic fraction	Position (m)	Atomic fraction	Position (m)	Atomic fraction	Position (m)	Atomic fraction	Position (m)	Atomic fraction	Position (m)	Atomic fraction	Position (m)	Atomic fraction
	0	0.16292	0	0.219534	0	0.221312	0	0.153066	0	0.044113	0	0.0522127	0	0.146842
	1.15341e-09	0.182357	1.15341e-09	0.185433	1.15341e-09	0.167467	1.15341e-09	0.182597	1.15341e-09	0.0711452	1.15341e-09	0.0574015	1.15341e-09	0.153599
	2.30682e-09	0.190706	2.30682e-09	0.152846	2.30682e-09	0.117322	2.30682e-09	0.18099	2.30682e-09	0.136697	2.30682e-09	0.0497415	2.30682e-09	0.171698
	3.46022e-09	0.176211	3.46022e-09	0.128208	3.46022e-09	0.083749	3.46022e-09	0.143883	3.46022e-09	0.242906	3.46022e-09	0.0523978	3.46022e-09	0.172646
	4.61363e-09	0.162156	4.61363e-09	0.10244	4.61363e-09	0.0756854	4.61363e-09	0.128009	4.61363e-09	0.324101	4.61363e-09	0.0606109	4.61363e-09	0.146999
	5.76704e-09	0.151421	5.76704e-09	0.087686	5.76704e-09	0.091852	5.76704e-09	0.15663	5.76704e-09	0.305667	5.76704e-09	0.0538295	5.76704e-09	0.152916
	6.92045e-09	0.14619	6.92045e-09	0.0930671	6.92045e-09	0.101001	6.92045e-09	0.1886	6.92045e-09	0.237555	6.92045e-09	0.0563698	6.92045e-09	0.177216
	8.07386e-09	0.147395	8.07386e-09	0.1172	8.07386e-09	0.0874182	8.07386e-09	0.162284	8.07386e-09	0.204674	8.07386e-09	0.0868618	8.07386e-09	0.194167
	9.22726e-09	0.15875	9.22726e-09	0.150082	9.22726e-09	0.116238	9.22726e-09	0.127813	9.22726e-09	0.146961	9.22726e-09	0.109451	9.22726e-09	0.190705
	1.03807e-08	0.151431	1.03807e-08	0.170224	1.03807e-08	0.156989	1.03807e-08	0.118047	1.03807e-08	0.0849436	1.03807e-08	0.108165	1.03807e-08	0.2102
	1.15341e-08	0.131879	1.15341e-08	0.171083	1.15341e-08	0.163203	1.15341e-08	0.139825	1.15341e-08	0.0489644	1.15341e-08	0.117172	1.15341e-08	0.227874
	1.26875e-08	0.121296	1.26875e-08	0.14423	1.26875e-08	0.15393	1.26875e-08	0.175261	1.26875e-08	0.0530501	1.26875e-08	0.110264	1.26875e-08	0.241969
	1.38409e-08	0.139909	1.38409e-08	0.145113	1.38409e-08	0.143809	1.38409e-08	0.176425	1.38409e-08	0.0711846	1.38409e-08	0.0970188	1.38409e-08	0.22654
	1.49943e-08	0.177986	1.49943e-08	0.151892	1.49943e-08	0.150999	1.49943e-08	0.150076	1.49943e-08	0.107049	1.49943e-08	0.0697676	1.49943e-08	0.192231
	1.61477e-08	0.184064	1.61477e-08	0.19251	1.61477e-08	0.146297	1.61477e-08	0.152919	1.61477e-08	0.0972828	1.61477e-08	0.0399508	1.61477e-08	0.186976
	1.73011e-08	0.16469	1.73011e-08	0.1765	1.73011e-08	0.132623	1.73011e-08	0.195493	1.73011e-08	0.103735	1.73011e-08	0.0319129	1.73011e-08	0.195046
	1.84545e-08	0.153559	1.84545e-08	0.15342	1.84545e-08	0.141439	1.84545e-08	0.200893	1.84545e-08	0.133107	1.84545e-08	0.0319692	1.84545e-08	0.185613
	1.96079e-08	0.164939	1.96079e-08	0.108129	1.96079e-08	0.175777	1.96079e-08	0.161303	1.96079e-08	0.138913	1.96079e-08	0.0598904	1.96079e-08	0.191049
	2.07613e-08	0.166615	2.07613e-08	0.0853652	2.07613e-08	0.230638	2.07613e-08	0.103741	2.07613e-08	0.12709	2.07613e-08	0.0959272	2.07613e-08	0.190623
	2.19148e-08	0.181346	2.19148e-08	0.0725669	2.19148e-08	0.250937	2.19148e-08	0.0871129	2.19148e-08	0.118528	2.19148e-08	0.102985	2.19148e-08	0.186524
	2.30682e-08	0.196903	2.30682e-08	0.0903194	2.30682e-08	0.197229	2.30682e-08	0.146855	2.30682e-08	0.118359	2.30682e-08	0.0883084	2.30682e-08	0.162026
	2.42216e-08	0.21353	2.42216e-08	0.11408	2.42216e-08	0.136416	2.42216e-08	0.205764	2.42216e-08	0.0892148	2.42216e-08	0.0967715	2.42216e-08	0.144223
	2.5375e-08	0.21128	2.5375e-08	0.144332	2.5375e-08	0.141029	2.5375e-08	0.185597	2.5375e-08	0.0836581	2.5375e-08	0.106245	2.5375e-08	0.127859
	2.65284e-08	0.204753	2.65284e-08	0.167607	2.65284e-08	0.140844	2.65284e-08	0.134744	2.65284e-08	0.0927523	2.65284e-08	0.112269	2.65284e-08	0.147031
	2.76818e-08	0.185163	2.76818e-08	0.215595	2.76818e-08	0.131566	2.76818e-08	0.100596	2.76818e-08	0.0923187	2.76818e-08	0.104823	2.76818e-08	0.169937
	2.88352e-08	0.174621	2.88352e-08	0.244542	2.88352e-08	0.148284	2.88352e-08	0.0923518	2.88352e-08	0.082966	2.88352e-08	0.0946488	2.88352e-08	0.162586
	2.99886e-08	0.163971	2.99886e-08	0.226966	2.99886e-08	0.178573	2.99886e-08	0.0945286	2.99886e-08	0.0969981	2.99886e-08	0.100885	2.99886e-08	0.138079
	3.1142e-08	0.215843	3.1142e-08	0.171762	3.1142e-08	0.155692	3.1142e-08	0.119601	3.1142e-08	0.0816933	3.1142e-08	0.0949157	3.1142e-08	0.160492
	3.22954e-08	0.283978	3.22954e-08	0.0914662	3.22954e-08	0.135147	3.22954e-08	0.135032	3.22954e-08	0.0597357	3.22954e-08	0.0699013	3.22954e-08	0.224739
	3.34488e-08	0.274995	3.34488e-08	0.0505966	3.34488e-08	0.113139	3.34488e-08	0.120622	3.34488e-08	0.104625	3.34488e-08	0.0548613	3.34488e-08	0.281161
	3.46022e-08	0.221613	3.46022e-08	0.0369256	3.46022e-08	0.0811629	3.46022e-08	0.106867	3.46022e-08	0.219903	3.46022e-08	0.0587575	3.46022e-08	0.274771
	3.57557e-08	0.207408	3.57557e-08	0.0293853	3.57557e-08	0.0682493	3.57557e-08	0.120659	3.57557e-08	0.266733	3.57557e-08	0.0816646	3.57557e-08	0.225901
	3.69091e-08	0.201484	3.69091e-08	0.0288673	3.69091e-08	0.108802	3.69091e-08	0.163272	3.69091e-08	0.200113	3.69091e-08	0.126404	3.69091e-08	0.171058
	3.80625e-08	0.169813	3.80625e-08	0.0702044	3.80625e-08	0.135228	3.80625e-08	0.166432	3.80625e-08	0.166918	3.80625e-08	0.130292	3.80625e-08	0.161112
	3.92159e-08	0.161562	3.92159e-08	0.120786	3.92159e-08	0.14872	3.92159e-08	0.142834	3.92159e-08	0.160882	3.92159e-08	0.101308	3.92159e-08	0.163909
	4.03693e-08	0.175863	4.03693e-08	0.153328	4.03693e-08	0.158996	4.03693e-08	0.113927	4.03693e-08	0.14611	4.03693e-08	0.0966603	4.03693e-08	0.155116
	4.15227e-08	0.193763	4.15227e-08	0.140052	4.15227e-08	0.148849	4.15227e-08	0.115455	4.15227e-08	0.172799	4.15227e-08	0.11657	4.15227e-08	0.112511
	4.26761e-08	0.200006	4.26761e-08	0.142532	4.26761e-08	0.126738	4.26761e-08	0.118928	4.26761e-08	0.173339	4.26761e-08	0.135847	4.26761e-08	0.10261
	4.38295e-08	0.210787	4.38295e-08	0.14526	4.38295e-08	0.121063	4.38295e-08	0.125085	4.38295e-08	0.137314	4.38295e-08	0.154124	4.38295e-08	0.106368
	4.49829e-08	0.251998	4.49829e-08	0.112849	4.49829e-08	0.124347	4.49829e-08	0.152563	4.49829e-08	0.0945982	4.49829e-08	0.159981	4.49829e-08	0.103665
	4.61363e-08	0.246367	4.61363e-08	0.114746	4.61363e-08	0.122531	4.61363e-08	0.160433	4.61363e-08	0.133552	4.61363e-08	0.116354	4.61363e-08	0.106016
	4.72897e-08	0.211751	4.72897e-08	0.123761	4.72897e-08	0.0970036	4.72897e-08	0.150561	4.72897e-08	0.176332	4.72897e-08	0.113613	4.72897e-08	0.12698
	4.84431e-08	0.201665	4.84431e-08	0.116105	4.84431e-08	0.0475197	4.84431e-08	0.139046	4.84431e-08	0.162035	4.84431e-08	0.137428	4.84431e-08	0.196201
	4.95965e-08	0.216994	4.95965e-08	0.103323	4.95965e-08	0.0394548	4.95965e-08	0.150871	4.95965e-08	0.108036	4.95965e-08	0.114934	4.95965e-08	0.266388
	5.07499e-08	0.211064	5.07499e-08	0.0853458	5.07499e-08	0.0660291	5.07499e-08	0.17168	5.07499e-08	0.11044	5.07499e-08	0.107762	5.07499e-08	0.247679
	5.19034e-08	0.204582	5.19034e-08	0.0742482	5.19034e-08	0.0940874	5.19034e-08	0.165184	5.19034e-08	0.152424	5.19034e-08	0.108485	5.19034e-08	0.200989
	5.30568e-08	0.224714	5.30568e-08	0.065367	5.30568e-08	0.118609	5.30568e-08	0.135117	5.30568e-08	0.19916	5.30568e-08	0.072965	5.30568e-08	0.184067
	5.42102e-08	0.240522	5.42102e-08	0.0794626	5.42102e-08	0.155912	5.42102e-08	0.135393	5.42102e-08	0.154629	5.42102e-08	0.0606385	5.42102e-08	0.173442
	5.53636e-08	0.228441	5.53636e-08	0.105312	5.53636e-08	0.172067	5.53636e-08	0.141743	5.53636e-08	0.11572	5.53636e-08	0.0853004	5.53636e-08	0.151416
	5.6517e-08	0.215869	5.6517e-08	0.131229	5.6517e-08	0.13834	5.6517e-08	0.131805	5.6517e-08	0.112153	5.6517e-08	0.116018	5.6517e-08	0.154585
	5.76704e-08	0.216593	5.76704e-08	0.166566	5.76704e-08	0.110252	5.76704e-08	0.123874	5.76704e-08	0.0927333	5.76704e-08	0.0887506	5.76704e-08	0.201231
	5.88238e-08	0.201733	5.88238e-08	0.190847	5.88238e-08	0.130956	5.88238e-08	0.123042	5.88238e-08	0.0697221	5.88238e-08	0.0483546	5.88238e-08	0.235346
	5.99772e-08	0.172974	5.99772e-08	0.186817	5.99772e-08	0.159128	5.99772e-08	0.124879	5.99772e-08	0.0789465	5.99772e-08	0.033049	5.99772e-08	0.244206
	6.11306e-08	0.166481	6.11306e-08	0.155161	6.11306e-08	0.151438	6.11306e-08	0.120309	6.11306e-08	0.110037	6.11306e-08	0.0852645	6.11306e-08	0.211309
	6.2284e-08	0.170114	6.2284e-08	0.143922	6.2284e-08	0.121931	6.2284e-08	0.135309	6.2284e-08	0.0989033	6.2284e-08	0.142622	6.2284e-08	0.187199
	6.34374e-08	0.185999	6.34374e-08	0.135664	6.34374e-08	0.0972749	6.34374e-08	0.151329	6.34374e-08	0.0842396	6.34374e-08	0.164212	6.34374e-08	0.181281
	6.45908e-08	0.220691	6.45908e-08	0.116622	6.45908e-08	0.0978248	6.45908e-08	0.128474	6.45908e-08	0.0977431	6.45908e-08	0.111419	6.45908e-08	0.227226
	6.57443e-08	0.20826	6.57443e-08	0.108072	6.57443e-08	0.143146	6.57443e-08	0.124112	6.57443e-08	0.123909	6.57443e-08	0.0625419	6.57443e-08	0.229959
	6.68977e-08	0.169403	6.68977e-08	0.0963817	6.68977e-08	0.171836	6.68977e-08	0.15429	6.68977e-08	0.167878	6.68977e-08	0.0366289	6.68977e-08	0.203582
	6.80511e-08	0.148513	6.80511e-08	0.0753387	6.80511e-08	0.15774	6.80511e-08	0.157077	6.80511e-08	0.22637	6.80511e-08	0.0332488	6.80511e-08	0.201713
	6.92045e-08	0.151942	6.92045e-08	0.0793722	6.92045e-08	0.0936122	6.92045e-08	0.122567	6.92045e-08	0.255728	6.92045e-08	0.055834	6.92045e-08	0.240944
	7.03579e-08	0.161099	7.03579e-08	0.115697	7.03579e-08	0.051961	7.03579e-08	0.128792	7.03579e-08	0.253786	7.03579e-08	0.0700236	7.03579e-08	0.218642
	7.15113e-08	0.176928	7.15113e-08	0.160057	7.15113e-08	0.0690376	7.15113e-08	0.136381	7.15113e-08	0.244116	7.15113e-08	0.0596025	7.15113e-08	0.153879
	7.26647e-08	0.224855	7.26647e-08	0.134293	7.26647e-08	0.111581	7.26647e-08	0.144912	7.26647e-08	0.221931	7.26647e-08	0.0562086	7.26647e-08	0.10622
	7.38181e-08	0.237551	7.38181e-08	0.106054	7.38181e-08	0.160337	7.38181e-08	0.156972	7.38181e-08	0.181401	7.38181e-08	0.0518462	7.38181e-08	0.105839
	7.49715e-08	0.200308	7.49715e-08	0.115609	7.49715e-08	0.154754	7.49715e-08	0.219252	7.49715e-08	0.12404	7.49715e-08	0.0430665	7.49715e-08	0.142971
	7.61249e-08	0.176752	7.61249e-08	0.184185	7.61249e-08	0.119809	7.61249e-08	0.244684	7.61249e-08	0.0685008	7.61249e-08	0.0490283	7.61249e-08	0.157041
	7.72783e-08	0.170644	7.72783e-08	0.224174	7.72783e-08	0.108494	7.72783e-08	0.210894	7.72783e-08	0.0518517	7.72783e-08	0.0853331	7.72783e-08	0.148609
	7.84317e-08	0.185983	7.84317e-08	0.181487	7.84317e-08	0.148301	7.84317e-08	0.142405	7.84317e-08	0.0869795	7.84317e-08	0.123803	7.84317e-08	0.131042
	7.95851e-08	0.177012	7.95851e-08	0.149818	7.95851e-08	0.138402	7.95851e-08	0.118598	7.95851e-08	0.160908	7.95851e-08	0.113299	7.95851e-08	0.141962
	8.07386e-08	0.203261	8.07386e-08	0.126559	8.07386e-08	0.098012	8.07386e-08	0.108881	8.07386e-08	0.182125	8.07386e-08	0.116135	8.07386e-08	0.165028
	8.1892e-08	0.255139	8.1892e-08	0.119871	8.1892e-08	0.0613431	8.1892e-08	0.0885796	8.1892e-08	0.15051	8.1892e-08	0.151975	8.1892e-08	0.172582
	8.30454e-08	0.29034	8.30454e-08	0.144602	8.30454e-08	0.0404715	8.30454e-08	0.0895587	8.30454e-08	0.111022	8.30454e-08	0.140284	8.30454e-08	0.183721
	8.41988e-08	0.254687	8.41988e-08	0.189515	8.41988e-08	0.0306752	8.41988e-08	0.128851	8.41988e-08	0.0703544	8.41988e-08	0.113983	8.41988e-08	0.211935
	8.53522e-08	0.212991	8.53522e-08	0.190145	8.53522e-08	0.0519271	8.53522e-08	0.163425	8.53522e-08	0.0507012	8.53522e-08	0.0846268	8.53522e-08	0.246184
	8.65056e-08	0.202983	8.65056e-08	0.153494	8.65056e-08	0.114364	8.65056e-08	0.164081	8.65056e-08	0.0652219	8.65056e-08	0.06441	8.65056e-08	0.235447
	8.7659e-08	0.209586	8.7659e-08	0.138351	8.7659e-08	0.133225	8.7659e-08	0.141067	8.7659e-08	0.109808	8.7659e-08	0.0369772	8.7659e-08	0.230987
	8.88124e-08	0.208935	8.88124e-08	0.178529	8.88124e-08	0.10896	8.88124e-08	0.121077	8.88124e-08	0.135042	8.88124e-08	0.0245989	8.88124e-08	0.222859
	8.99658e-08	0.188585	8.99658e-08	0.235448	8.99658e-08	0.0856673	8.99658e-08	0.11798	8.99658e-08	0.135663	8.99658e-08	0.044611	8.99658e-08	0.192046
	9.11192e-08	0.168073	9.11192e-08	0.192911	9.11192e-08	0.104429	9.11192e-08	0.164671	9.11192e-08	0.123071	9.11192e-08	0.0882966	9.11192e-08	0.158548
	9.22726e-08	0.170551	9.22726e-08	0.114659	9.22726e-08	0.142105	9.22726e-08	0.218795	9.22726e-08	0.100812	9.22726e-08	0.11524	9.22726e-08	0.137839
	9.34261e-08	0.200714	9.34261e-08	0.0452865	9.34261e-08	0.173467	9.34261e-08	0.226595	9.34261e-08	0.0847937	9.34261e-08	0.146395	9.34261e-08	0.122749
	9.45794e-08	0.267515	9.45794e-08	0.0147548	9.45794e-08	0.154917	9.45794e-08	0.175277	9.45794e-08	0.0669762	9.45794e-08	0.229552	9.45794e-08	0.0910077
	9.57329e-08	0.266189	9.57329e-08	0.00835975	9.57329e-08	0.172746	9.57329e-08	0.136977	9.57329e-08	0.0362626	9.57329e-08	0.323464	9.57329e-08	0.0560023
	9.68863e-08	0.237578	9.68863e-08	0.0115657	9.68863e-08	0.248781	9.68863e-08	0.0844001	9.68863e-08	0.0151719	9.68863e-08	0.361954	9.68863e-08	0.0405489
	9.80397e-08	0.161852	9.80397e-08	0.00980906	9.80397e-08	0.331701	9.80397e-08	0.0234728	9.80397e-08	0.0193344	9.80397e-08	0.400809	9.80397e-08	0.0530215
	9.91931e-08	0.0855298	9.91931e-08	0.0179699	9.91931e-08	0.320508	9.91931e-08	0.00944027	9.91931e-08	0.0214834	9.91931e-08	0.471644	9.91931e-08	0.0734249
	1.00347e-07	0.0436191	1.00347e-07	0.04907	1.00347e-07	0.290073	1.00347e-07	0.00314986	1.00347e-07	0.0123257	1.00347e-07	0.497709	1.00347e-07	0.104053
	1.015e-07	0.0306134	1.015e-07	0.0666717	1.015e-07	0.293766	1.015e-07	0.000681943	1.015e-07	0.00272791	1.015e-07	0.470727	1.015e-07	0.134812
	1.02653e-07	0.0363205	1.02653e-07	0.0462334	1.02653e-07	0.326524	1.02653e-07	0.00136451	1.02653e-07	0.00278453	1.02653e-07	0.490958	1.02653e-07	0.0958149
	1.03807e-07	0.0621416	1.03807e-07	0.0153101	1.03807e-07	0.330386	1.03807e-07	0.00859935	1.03807e-07	0.00661645	1.03807e-07	0.532652	1.03807e-07	0.0442941
	1.0496e-07	0.102213	1.0496e-07	0.0023135	1.0496e-07	0.325048	1.0496e-07	0.025602	1.0496e-07	0.00828362	1.0496e-07	0.522213	1.0496e-07	0.0143272
	1.06114e-07	0.0992114	1.06114e-07	0.0030849	1.06114e-07	0.290683	1.06114e-07	0.0376949	1.06114e-07	0.00397295	1.06114e-07	0.556865	1.06114e-07	0.00848864
	1.07267e-07	0.0431254	1.07267e-07	0.00614452	1.07267e-07	0.292317	1.07267e-07	0.0269273	1.07267e-07	0.0024649	1.07267e-07	0.61833	1.07267e-07	0.0106915
	1.0842e-07	0.020648	1.0842e-07	0.00794108	1.0842e-07	0.279434	1.0842e-07	0.01138	1.0842e-07	0.00690544	1.0842e-07	0.660617	1.0842e-07	0.0130756
	1.09574e-07	0.0321021	1.09574e-07	0.00518521	1.09574e-07	0.321038	1.09574e-07	0.00691219	1.09574e-07	0.0211451	1.09574e-07	0.600803	1.09574e-07	0.0128141
	1.10727e-07	0.0500411	1.10727e-07	0.00159646	1.10727e-07	0.416259	1.10727e-07	0.00625528	1.10727e-07	0.0545819	1.10727e-07	0.457619	1.10727e-07	0.0136465
	1.11881e-07	0.0613134	1.11881e-07	0.000400157	1.11881e-07	0.438014	1.11881e-07	0.00408065	1.11881e-07	0.077484	1.11881e-07	0.40596	1.11881e-07	0.0127479
	1.13034e-07	0.0364757	1.13034e-07	5.60956e-05	1.13034e-07	0.425747	1.13034e-07	0.00143263	1.13034e-07	0.114856	1.13034e-07	0.414434	1.13034e-07	0.00699853
	1.14187e-07	0.023437	1.14187e-07	0.000569297	1.14187e-07	0.443135	1.14187e-07	0.000296948	1.14187e-07	0.149402	1.14187e-07	0.37732	1.14187e-07	0.00583884
	1.15341e-07	0.0167868	1.15341e-07	0.00260338	1.15341e-07	0.432682	1.15341e-07	0.000342197	1.15341e-07	0.157355	1.15341e-07	0.383916	1.15341e-07	0.00631406
	1.16494e-07	0.0175014	1.16494e-07	0.00471193	1.16494e-07	0.429658	1.16494e-07	0.00172163	1.16494e-07	0.0813867	1.16494e-07	0.453687	1.16494e-07	0.0113337
	1.17648e-07	0.0178172	1.17648e-07	0.00428035	1.17648e-07	0.424663	1.17648e-07	0.00564741	1.17648e-07	0.0408939	1.17648e-07	0.486488	1.17648e-07	0.0202103
	1.18801e-07	0.0161578	1.18801e-07	0.00144823	1.18801e-07	0.465454	1.18801e-07	0.0118061	1.18801e-07	0.0158409	1.18801e-07	0.463453	1.18801e-07	0.02584
	1.19954e-07	0.00839116	1.19954e-07	0.00107697	1.19954e-07	0.515501	1.19954e-07	0.0245268	1.19954e-07	0.0195051	1.19954e-07	0.419554	1.19954e-07	0.0114443
	1.21108e-07	0.00711193	1.21108e-07	0.0021105	1.21108e-07	0.514583	1.21108e-07	0.0400136	1.21108e-07	0.0532585	1.21108e-07	0.379243	1.21108e-07	0.00367945
	1.22261e-07	0.013747	1.22261e-07	0.00208362	1.22261e-07	0.450591	1.22261e-07	0.0420036	1.22261e-07	0.109543	1.22261e-07	0.378287	1.22261e-07	0.00374473
	1.23415e-07	0.0355929	1.23415e-07	0.000824891	1.23415e-07	0.396495	1.23415e-07	0.0190335	1.23415e-07	0.129254	1.23415e-07	0.409287	1.23415e-07	0.00951218
	1.24568e-07	0.0653359	1.24568e-07	0.000631344	1.24568e-07	0.434041	1.24568e-07	0.00516127	1.24568e-07	0.0777919	1.24568e-07	0.398864	1.24568e-07	0.0181741
	1.25722e-07	0.0648872	1.25722e-07	0.00181365	1.25722e-07	0.441998	1.25722e-07	0.00242232	1.25722e-07	0.0284726	1.25722e-07	0.43622	1.25722e-07	0.0241857
	1.26875e-07	0.0525586	1.26875e-07	0.00262954	1.26875e-07	0.381059	1.26875e-07	0.00323478	1.26875e-07	0.00432466	1.26875e-07	0.521751	1.26875e-07	0.0344427
	1.28028e-07	0.0460501	1.28028e-07	0.0040635	1.28028e-07	0.316534	1.28028e-07	0.00840071	1.28028e-07	0.000723171	1.28028e-07	0.584753	1.28028e-07	0.0394755
	1.29182e-07	0.0351424	1.29182e-07	0.00265787	1.29182e-07	0.298893	1.29182e-07	0.0236529	1.29182e-07	0.00579746	1.29182e-07	0.601565	1.29182e-07	0.0322906
	1.30335e-07	0.0131622	1.30335e-07	0.000961798	1.30335e-07	0.301629	1.30335e-07	0.0244989	1.30335e-07	0.0187447	1.30335e-07	0.623505	1.30335e-07	0.0174985
	1.31489e-07	0.00427464	1.31489e-07	0.00010577	1.31489e-07	0.358476	1.31489e-07	0.0117322	1.31489e-07	0.0367583	1.31489e-07	0.557434	1.31489e-07	0.031219
	1.32642e-07	0.0102205	1.32642e-07	0.000108106	1.32642e-07	0.347081	1.32642e-07	0.00487653	1.32642e-07	0.0485816	1.32642e-07	0.522804	1.32642e-07	0.0663282
	1.33795e-07	0.0462225	1.33795e-07	0.000923907	1.33795e-07	0.293892	1.33795e-07	0.0070975	1.33795e-07	0.0744228	1.33795e-07	0.515363	1.33795e-07	0.0620783
	1.34949e-07	0.116216	1.34949e-07	0.00377439	1.34949e-07	0.265361	1.34949e-07	0.00937517	1.34949e-07	0.100794	1.34949e-07	0.480421	1.34949e-07	0.0240595
	1.36102e-07	0.127658	1.36102e-07	0.00695844	1.36102e-07	0.280487	1.36102e-07	0.00575735	1.36102e-07	0.071206	1.36102e-07	0.497165	1.36102e-07	0.0107681
	1.37256e-07	0.072676	1.37256e-07	0.00586094	1.37256e-07	0.320026	1.37256e-07	0.00210233	1.37256e-07	0.0428156	1.37256e-07	0.549484	1.37256e-07	0.007035
	1.38409e-07	0.0240461	1.38409e-07	0.00189531	1.38409e-07	0.375869	1.38409e-07	0.000693583	1.38409e-07	0.027903	1.38409e-07	0.564695	1.38409e-07	0.00489848
	1.39562e-07	0.00626513	1.39562e-07	0.000274936	1.39562e-07	0.366213	1.39562e-07	0.000539661	1.39562e-07	0.0228607	1.39562e-07	0.602063	1.39562e-07	0.00178295
	1.40716e-07	0.0110303	1.40716e-07	3.17307e-05	1.40716e-07	0.343444	1.40716e-07	0.00149101	1.40716e-07	0.0258307	1.40716e-07	0.615069	1.40716e-07	0.00310332
	1.41869e-07	0.0400101	1.41869e-07	0.000135714	1.41869e-07	0.385016	1.41869e-07	0.0022509	1.41869e-07	0.0484047	1.41869e-07	0.507751	1.41869e-07	0.016431
	1.43023e-07	0.102944	1.43023e-07	0.000812622	1.43023e-07	0.45662	1.43023e-07	0.00254902	1.43023e-07	0.0652963	1.43023e-07	0.306	1.43023e-07	0.0657777
	1.44176e-07	0.106912	1.44176e-07	0.00403998	1.44176e-07	0.420214	1.44176e-07	0.00768518	1.44176e-07	0.0456394	1.44176e-07	0.275256	1.44176e-07	0.140254
	1.45329e-07	0.0546652	1.45329e-07	0.00590849	1.45329e-07	0.380411	1.45329e-07	0.0204981	1.45329e-07	0.0126765	1.45329e-07	0.409376	1.45329e-07	0.116465
	1.46483e-07	0.0133709	1.46483e-07	0.00491637	1.46483e-07	0.369917	1.46483e-07	0.0256238	1.46483e-07	0.00316379	1.46483e-07	0.535332	1.46483e-07	0.0476759
	1.47636e-07	0.0105329	1.47636e-07	0.00208165	1.47636e-07	0.355946	1.47636e-07	0.0164188	1.47636e-07	0.00866591	1.47636e-07	0.598036	1.47636e-07	0.00831934
	1.4879e-07	0.0230599	1.4879e-07	0.0009806	1.4879e-07	0.31647	1.4879e-07	0.0143924	1.4879e-07	0.0226248	1.4879e-07	0.62007	1.4879e-07	0.00240178
	1.49943e-07	0.0248635	1.49943e-07	0.000393334	1.49943e-07	0.266734	1.49943e-07	0.0254361	1.49943e-07	0.0462205	1.49943e-07	0.634906	1.49943e-07	0.00144691
	1.51096e-07	0.0151561	1.51096e-07	0.000330509	1.51096e-07	0.242748	1.51096e-07	0.053436	1.51096e-07	0.0761807	1.51096e-07	0.609394	1.51096e-07	0.00275489
	1.5225e-07	0.00823573	1.5225e-07	0.0010166	1.5225e-07	0.275503	1.5225e-07	0.0601496	1.5225e-07	0.0776054	1.5225e-07	0.570868	1.5225e-07	0.00662108
	1.53403e-07	0.00391124	1.53403e-07	0.0009976	1.53403e-07	0.3377	1.53403e-07	0.0330499	1.53403e-07	0.0872321	1.53403e-07	0.528213	1.53403e-07	0.00889611
	1.54557e-07	0.0022011	1.54557e-07	0.000279584	1.54557e-07	0.360364	1.54557e-07	0.0123885	1.54557e-07	0.068458	1.54557e-07	0.54891	1.54557e-07	0.00739889
	1.5571e-07	0.00131231	1.5571e-07	4.4502e-05	1.5571e-07	0.288438	1.5571e-07	0.0112269	1.5571e-07	0.0596076	1.5571e-07	0.635508	1.5571e-07	0.00386245
	1.56864e-07	0.00118384	1.56864e-07	2.08688e-05	1.56864e-07	0.326542	1.56864e-07	0.00960129	1.56864e-07	0.0620987	1.56864e-07	0.598705	1.56864e-07	0.00184779
	1.58017e-07	0.00213505	1.58017e-07	3.71867e-05	1.58017e-07	0.360774	1.58017e-07	0.00452734	1.58017e-07	0.0575071	1.58017e-07	0.574032	1.58017e-07	0.000987149
	1.5917e-07	0.00453963	1.5917e-07	0.00021862	1.5917e-07	0.449435	1.5917e-07	0.00359669	1.5917e-07	0.0308579	1.5917e-07	0.508918	1.5917e-07	0.0024341
	1.60324e-07	0.0079206	1.60324e-07	0.000645521	1.60324e-07	0.477806	1.60324e-07	0.0030269	1.60324e-07	0.0188542	1.60324e-07	0.485717	1.60324e-07	0.00602996
	1.61477e-07	0.00632687	1.61477e-07	0.000610787	1.61477e-07	0.540457	1.61477e-07	0.0026323	1.61477e-07	0.0341227	1.61477e-07	0.40761	1.61477e-07	0.00823965
	1.62631e-07	0.00494894	1.62631e-07	0.000202875	1.62631e-07	0.590762	1.62631e-07	0.00345698	1.62631e-07	0.0567061	1.62631e-07	0.335029	1.62631e-07	0.00889374
	1.63784e-07	0.00338489	1.63784e-07	1.32024e-05	1.63784e-07	0.568507	1.63784e-07	0.00334655	1.63784e-07	0.0465355	1.63784e-07	0.367601	1.63784e-07	0.0106117
	1.64937e-07	0.00144017	1.64937e-07	4.07208e-06	1.64937e-07	0.493203	1.64937e-07	0.00188886	1.64937e-07	0.0222082	1.64937e-07	0.472308	1.64937e-07	0.00894745
	1.66091e-07	0.000454721	1.66091e-07	1.3083e-07	1.66091e-07	0.398196	1.66091e-07	0.00188552	1.66091e-07	0.0154228	1.66091e-07	0.580985	1.66091e-07	0.00305668
	1.67244e-07	0.000594805	1.67244e-07	9.09512e-07	1.67244e-07	0.384556	1.67244e-07	0.0029209	1.67244e-07	0.016552	1.67244e-07	0.594195	1.67244e-07	0.00118063
	1.68398e-07	0.00183708	1.68398e-07	2.27982e-06	1.68398e-07	0.459884	1.68398e-07	0.00444249	1.68398e-07	0.0179497	1.68398e-07	0.513672	1.68398e-07	0.00221209
	1.69551e-07	0.00530346	1.69551e-07	5.80389e-06	1.69551e-07	0.494112	1.69551e-07	0.00853347	1.69551e-07	0.0350932	1.69551e-07	0.447851	1.69551e-07	0.00910135
	1.70704e-07	0.0078759	1.70704e-07	6.58727e-06	1.70704e-07	0.411793	1.70704e-07	0.0150663	1.70704e-07	0.0865866	1.70704e-07	0.467856	1.70704e-07	0.0108161
	1.71858e-07	0.00633693	1.71858e-07	2.8971e-06	1.71858e-07	0.392242	1.71858e-07	0.0168223	1.71858e-07	0.102536	1.71858e-07	0.473141	1.71858e-07	0.00892014
	1.73011e-07	0.00405392	1.73011e-07	9.62523e-06	1.73011e-07	0.398926	1.73011e-07	0.00778267	1.73011e-07	0.0581873	1.73011e-07	0.526313	1.73011e-07	0.00472764
	1.74165e-07	0.00974705	1.74165e-07	6.84273e-05	1.74165e-07	0.455289	1.74165e-07	0.00258782	1.74165e-07	0.0171694	1.74165e-07	0.506732	1.74165e-07	0.00840571
	1.75318e-07	0.0361711	1.75318e-07	0.000424089	1.75318e-07	0.455542	1.75318e-07	0.00314556	1.75318e-07	0.00238742	1.75318e-07	0.474886	1.75318e-07	0.0274434
	1.76471e-07	0.0581392	1.76471e-07	0.00100713	1.76471e-07	0.468711	1.76471e-07	0.0064749	1.76471e-07	0.000158444	1.76471e-07	0.42119	1.76471e-07	0.0443191
	1.77625e-07	0.0831684	1.77625e-07	0.00315555	1.77625e-07	0.413284	1.77625e-07	0.0144718	1.77625e-07	6.28391e-05	1.77625e-07	0.450655	1.77625e-07	0.0352025
	1.78778e-07	0.123935	1.78778e-07	0.00335188	1.78778e-07	0.342771	1.78778e-07	0.0234003	1.78778e-07	0.000188981	1.78778e-07	0.49296	1.78778e-07	0.0133932
	1.79932e-07	0.158838	1.79932e-07	0.000881219	1.79932e-07	0.27545	1.79932e-07	0.0168817	1.79932e-07	0.000747232	1.79932e-07	0.543148	1.79932e-07	0.00405492
	1.81085e-07	0.0839484	1.81085e-07	0.000400362	1.81085e-07	0.316189	1.81085e-07	0.00663307	1.81085e-07	0.00102104	1.81085e-07	0.589135	1.81085e-07	0.00267327
	1.82239e-07	0.027988	1.82239e-07	0.00295067	1.82239e-07	0.413433	1.82239e-07	0.00304878	1.82239e-07	0.0016213	1.82239e-07	0.548195	1.82239e-07	0.00276341
	1.83392e-07	0.0115476	1.83392e-07	0.00921412	1.83392e-07	0.503315	1.83392e-07	0.0031502	1.83392e-07	0.00217122	1.83392e-07	0.464761	1.83392e-07	0.00584112
	1.84545e-07	0.0125038	1.84545e-07	0.0177472	1.84545e-07	0.523548	1.84545e-07	0.00382324	1.84545e-07	0.00335193	1.84545e-07	0.43348	1.84545e-07	0.00554528
	1.85699e-07	0.00847529	1.85699e-07	0.0122925	1.85699e-07	0.437934	1.85699e-07	0.00355456	1.85699e-07	0.00560483	1.85699e-07	0.525766	1.85699e-07	0.00637278
	1.86852e-07	0.00802869	1.86852e-07	0.0108878	1.86852e-07	0.378436	1.86852e-07	0.00503965	1.86852e-07	0.00485372	1.86852e-07	0.58376	1.86852e-07	0.00899391
	1.88006e-07	0.00956177	1.88006e-07	0.010101	1.88006e-07	0.33986	1.88006e-07	0.00829337	1.88006e-07	0.00344354	1.88006e-07	0.609598	1.88006e-07	0.0191423
	1.89159e-07	0.0116515	1.89159e-07	0.00557239	1.89159e-07	0.279708	1.89159e-07	0.0109929	1.89159e-07	0.00383688	1.89159e-07	0.669856	1.89159e-07	0.0183821
	1.90312e-07	0.0162466	1.90312e-07	0.00304932	1.90312e-07	0.304323	1.90312e-07	0.0192771	1.90312e-07	0.005689	1.90312e-07	0.642382	1.90312e-07	0.00903252
	1.91466e-07	0.0192527	1.91466e-07	0.00667473	1.91466e-07	0.405773	1.91466e-07	0.0395209	1.91466e-07	0.013705	1.91466e-07	0.511826	1.91466e-07	0.00324734
	1.92619e-07	0.0247509	1.92619e-07	0.0114558	1.92619e-07	0.46268	1.92619e-07	0.0616582	1.92619e-07	0.0322651	1.92619e-07	0.40526	1.92619e-07	0.00192975
	1.93773e-07	0.0805005	1.93773e-07	0.0142227	1.93773e-07	0.410423	1.93773e-07	0.0478138	1.93773e-07	0.0433025	1.93773e-07	0.402429	1.93773e-07	0.00130856
	1.94926e-07	0.131216	1.94926e-07	0.00849702	1.94926e-07	0.380651	1.94926e-07	0.0320357	1.94926e-07	0.0260711	1.94926e-07	0.420859	1.94926e-07	0.000670869
	1.96079e-07	0.100573	1.96079e-07	0.00187264	1.96079e-07	0.351303	1.96079e-07	0.0390319	1.96079e-07	0.0111797	1.96079e-07	0.495675	1.96079e-07	0.000364505
	1.97233e-07	0.0324614	1.97233e-07	0.000620308	1.97233e-07	0.266172	1.97233e-07	0.0452986	1.97233e-07	0.0273179	1.97233e-07	0.627527	1.97233e-07	0.00060276
	1.98386e-07	0.00611209	1.98386e-07	2.91389e-05	1.98386e-07	0.255696	1.98386e-07	0.0737386	1.98386e-07	0.0597912	1.98386e-07	0.603113	1.98386e-07	0.00152082
	1.9954e-07	0.00292445	1.9954e-07	4.17357e-06	1.9954e-07	0.339275	1.9954e-07	0.0769705	1.9954e-07	0.0825219	1.9954e-07	0.495146	1.9954e-07	0.00315836
	2.00693e-07	0.00519951	2.00693e-07	5.89114e-05	2.00693e-07	0.451306	2.00693e-07	0.0474233	2.00693e-07	0.0776117	2.00693e-07	0.410054	2.00693e-07	0.00834632
	2.01846e-07	0.00415109	2.01846e-07	0.00157136	2.01846e-07	0.486906	2.01846e-07	0.01484	2.01846e-07	0.114067	2.01846e-07	0.360634	2.01846e-07	0.0178308
	2.03e-07	0.00256446	2.03e-07	0.00826022	2.03e-07	0.477101	2.03e-07	0.00942275	2.03e-07	0.135604	2.03e-07	0.34858	2.03e-07	0.0184665
	2.04153e-07	0.00405879	2.04153e-07	0.0255228	2.04153e-07	0.435405	2.04153e-07	0.0135772	2.04153e-07	0.084277	2.04153e-07	0.428473	2.04153e-07	0.0086862
	2.05307e-07	0.0255643	2.05307e-07	0.0301305	2.05307e-07	0.367251	2.05307e-07	0.00877109	2.05307e-07	0.0383869	2.05307e-07	0.526867	2.05307e-07	0.00302868
	2.0646e-07	0.0869685	2.0646e-07	0.0270878	2.0646e-07	0.296198	2.0646e-07	0.015537	2.0646e-07	0.0407983	2.0646e-07	0.53202	2.0646e-07	0.00139111
	2.07613e-07	0.168883	2.07613e-07	0.0228453	2.07613e-07	0.257958	2.07613e-07	0.0324807	2.07613e-07	0.037326	2.07613e-07	0.478382	2.07613e-07	0.00212534
	2.08767e-07	0.167331	2.08767e-07	0.0113493	2.08767e-07	0.274077	2.08767e-07	0.0392834	2.08767e-07	0.0262592	2.08767e-07	0.46367	2.08767e-07	0.0180313
	2.0992e-07	0.101079	2.0992e-07	0.00296992	2.0992e-07	0.347734	2.0992e-07	0.0239213	2.0992e-07	0.0168951	2.0992e-07	0.439923	2.0992e-07	0.0674771
	2.11074e-07	0.0509323	2.11074e-07	0.00025892	2.11074e-07	0.389011	2.11074e-07	0.0113142	2.11074e-07	0.0336049	2.11074e-07	0.406223	2.11074e-07	0.108655
	2.12227e-07	0.030048	2.12227e-07	1.70716e-05	2.12227e-07	0.391653	2.12227e-07	0.00643154	2.12227e-07	0.0438373	2.12227e-07	0.433534	2.12227e-07	0.0944792
	2.13381e-07	0.0380022	2.13381e-07	5.33971e-06	2.13381e-07	0.351077	2.13381e-07	0.00297621	2.13381e-07	0.0395277	2.13381e-07	0.496895	2.13381e-07	0.0715166
	2.14534e-07	0.0562803	2.14534e-07	8.85623e-05	2.14534e-07	0.301769	2.14534e-07	0.00223413	2.14534e-07	0.0201462	2.14534e-07	0.523719	2.14534e-07	0.0957626
	2.15687e-07	0.0426483	2.15687e-07	0.00184354	2.15687e-07	0.33613	2.15687e-07	0.00177551	2.15687e-07	0.0280752	2.15687e-07	0.52298	2.15687e-07	0.0665485
	2.16841e-07	0.0251279	2.16841e-07	0.00903169	2.16841e-07	0.348342	2.16841e-07	0.000964422	2.16841e-07	0.0708911	2.16841e-07	0.517818	2.16841e-07	0.0278252
	2.17994e-07	0.0192671	2.17994e-07	0.0311239	2.17994e-07	0.267798	2.17994e-07	0.00042061	2.17994e-07	0.116867	2.17994e-07	0.556146	2.17994e-07	0.00837671
	2.19148e-07	0.013395	2.19148e-07	0.0359314	2.19148e-07	0.190953	2.19148e-07	0.000679572	2.19148e-07	0.110257	2.19148e-07	0.640681	2.19148e-07	0.00810324
	2.20301e-07	0.00805353	2.20301e-07	0.0205606	2.20301e-07	0.238005	2.20301e-07	0.00371839	2.20301e-07	0.0796884	2.20301e-07	0.640117	2.20301e-07	0.00985676
	2.21454e-07	0.00854544	2.21454e-07	0.00415483	2.21454e-07	0.346416	2.21454e-07	0.00653573	2.21454e-07	0.0440191	2.21454e-07	0.575071	2.21454e-07	0.0152578
	2.22608e-07	0.0173592	2.22608e-07	0.000539795	2.22608e-07	0.362287	2.22608e-07	0.0130012	2.22608e-07	0.0121113	2.22608e-07	0.563831	2.22608e-07	0.0308704
	2.23761e-07	0.018145	2.23761e-07	0.000479291	2.23761e-07	0.291261	2.23761e-07	0.0165387	2.23761e-07	0.00203329	2.23761e-07	0.646239	2.23761e-07	0.0253043
	2.24915e-07	0.0179956	2.24915e-07	0.00201392	2.24915e-07	0.250841	2.24915e-07	0.0270726	2.24915e-07	0.000482167	2.24915e-07	0.689994	2.24915e-07	0.0116007
	2.26068e-07	0.0202415	2.26068e-07	0.00742244	2.26068e-07	0.319035	2.26068e-07	0.0438786	2.26068e-07	0.00218015	2.26068e-07	0.602272	2.26068e-07	0.0049705
	2.27221e-07	0.0133106	2.27221e-07	0.0214691	2.27221e-07	0.363048	2.27221e-07	0.0278099	2.27221e-07	0.00581759	2.27221e-07	0.558743	2.27221e-07	0.00980209
	2.28375e-07	0.00892645	2.28375e-07	0.0318342	2.28375e-07	0.366444	2.28375e-07	0.0121834	2.28375e-07	0.00989029	2.28375e-07	0.558271	2.28375e-07	0.0124507
	2.29528e-07	0.00849188	2.29528e-07	0.0457977	2.29528e-07	0.378024	2.29528e-07	0.00576668	2.29528e-07	0.0213294	2.29528e-07	0.530493	2.29528e-07	0.010097
	2.30682e-07	0.0125444	2.30682e-07	0.0516577	2.30682e-07	0.389144	2.30682e-07	0.00619086	2.30682e-07	0.0403717	2.30682e-07	0.492311	2.30682e-07	0.00778048
	2.31835e-07	0.0152153	2.31835e-07	0.0306536	2.31835e-07	0.361731	2.31835e-07	0.00645357	2.31835e-07	0.0359163	2.31835e-07	0.536081	2.31835e-07	0.0139492
	2.32988e-07	0.0210187	2.32988e-07	0.00908524	2.32988e-07	0.320139	2.32988e-07	0.00845548	2.32988e-07	0.0313231	2.32988e-07	0.588159	2.32988e-07	0.0218187
	2.34142e-07	0.0311667	2.34142e-07	0.00102281	2.34142e-07	0.294192	2.34142e-07	0.0173217	2.34142e-07	0.0413955	2.34142e-07	0.590666	2.34142e-07	0.0242348
	2.35295e-07	0.0325381	2.35295e-07	9.91722e-05	2.35295e-07	0.303098	2.35295e-07	0.0242437	2.35295e-07	0.0424289	2.35295e-07	0.575151	2.35295e-07	0.0224406
	2.36449e-07	0.0289228	2.36449e-07	1.68663e-06	2.36449e-07	0.313952	2.36449e-07	0.0228046	2.36449e-07	0.0253574	2.36449e-07	0.594422	2.36449e-07	0.0145391
	2.37602e-07	0.0246732	2.37602e-07	1.25502e-07	2.37602e-07	0.321433	2.37602e-07	0.0207403	2.37602e-07	0.00995894	2.37602e-07	0.615798	2.37602e-07	0.00739671
	2.38755e-07	0.0299288	2.38755e-07	1.52918e-05	2.38755e-07	0.353025	2.38755e-07	0.0276892	2.38755e-07	0.00924816	2.38755e-07	0.575389	2.38755e-07	0.00470405
	2.39909e-07	0.0268485	2.39909e-07	0.000258499	2.39909e-07	0.378367	2.39909e-07	0.0265702	2.39909e-07	0.00334266	2.39909e-07	0.558669	2.39909e-07	0.00594436
	2.41062e-07	0.016624	2.41062e-07	0.000716606	2.41062e-07	0.37277	2.41062e-07	0.0150505	2.41062e-07	0.00164365	2.41062e-07	0.582168	2.41062e-07	0.0110272
	2.42216e-07	0.00891893	2.42216e-07	0.0013589	2.42216e-07	0.329736	2.42216e-07	0.00492835	2.42216e-07	0.0078318	2.42216e-07	0.622973	2.42216e-07	0.0242531
	2.43369e-07	0.014936	2.43369e-07	0.00159912	2.43369e-07	0.337437	2.43369e-07	0.00123441	2.43369e-07	0.0243191	2.43369e-07	0.567252	2.43369e-07	0.0532221
	2.44522e-07	0.0464543	2.44522e-07	0.00155449	2.44522e-07	0.304295	2.44522e-07	0.000273282	2.44522e-07	0.0355728	2.44522e-07	0.52511	2.44522e-07	0.0867398
	2.45676e-07	0.114691	2.45676e-07	0.0063589	2.45676e-07	0.237031	2.45676e-07	0.000156692	2.45676e-07	0.0349765	2.45676e-07	0.525092	2.45676e-07	0.0816945
	2.46829e-07	0.143797	2.46829e-07	0.0141915	2.46829e-07	0.197816	2.46829e-07	0.000194111	2.46829e-07	0.0439857	2.46829e-07	0.565495	2.46829e-07	0.0345206
	2.47983e-07	0.10205	2.47983e-07	0.0134652	2.47983e-07	0.226895	2.47983e-07	0.00079328	2.47983e-07	0.054933	2.47983e-07	0.589523	2.47983e-07	0.0123408
	2.49136e-07	0.0370803	2.49136e-07	0.00595584	2.49136e-07	0.304794	2.49136e-07	0.0025967	2.49136e-07	0.0596677	2.49136e-07	0.585527	2.49136e-07	0.00437884
	2.50289e-07	0.0143692	2.50289e-07	0.00179498	2.50289e-07	0.357276	2.50289e-07	0.00496766	2.50289e-07	0.0452819	2.50289e-07	0.57371	2.50289e-07	0.00260051
	2.51443e-07	0.00873594	2.51443e-07	0.00284305	2.51443e-07	0.40073	2.51443e-07	0.00583479	2.51443e-07	0.03078	2.51443e-07	0.54825	2.51443e-07	0.0028262
	2.52596e-07	0.0194395	2.52596e-07	0.0095099	2.52596e-07	0.408818	2.52596e-07	0.00617305	2.52596e-07	0.0538178	2.52596e-07	0.498502	2.52596e-07	0.0037399
	2.5375e-07	0.0440293	2.5375e-07	0.0144476	2.5375e-07	0.357801	2.5375e-07	0.0104998	2.5375e-07	0.073034	2.5375e-07	0.491014	2.5375e-07	0.00917444
	2.54903e-07	0.0588369	2.54903e-07	0.0190377	2.54903e-07	0.250992	2.54903e-07	0.0199633	2.54903e-07	0.0643431	2.54903e-07	0.569149	2.54903e-07	0.0176782
	2.56057e-07	0.0452625	2.56057e-07	0.0191816	2.56057e-07	0.197513	2.56057e-07	0.0217939	2.56057e-07	0.0201681	2.56057e-07	0.678101	2.56057e-07	0.0179799
	2.5721e-07	0.0255322	2.5721e-07	0.0142253	2.5721e-07	0.184817	2.5721e-07	0.0165125	2.5721e-07	0.00518087	2.5721e-07	0.744868	2.5721e-07	0.00886447
	2.58363e-07	0.021752	2.58363e-07	0.00604397	2.58363e-07	0.215174	2.58363e-07	0.0191145	2.58363e-07	0.000515849	2.58363e-07	0.733603	2.58363e-07	0.0037962
	2.59517e-07	0.0384891	2.59517e-07	0.00684796	2.59517e-07	0.226473	2.59517e-07	0.0274801	2.59517e-07	0.000149457	2.59517e-07	0.68505	2.59517e-07	0.015511
	2.6067e-07	0.0707659	2.6067e-07	0.0291124	2.6067e-07	0.241731	2.6067e-07	0.0222629	2.6067e-07	0.000951257	2.6067e-07	0.600722	2.6067e-07	0.0344543
	2.61824e-07	0.0702146	2.61824e-07	0.0870827	2.61824e-07	0.243679	2.61824e-07	0.0121803	2.61824e-07	0.00928331	2.61824e-07	0.542806	2.61824e-07	0.0347539
	2.62977e-07	0.0462378	2.62977e-07	0.0962456	2.62977e-07	0.227584	2.62977e-07	0.00645566	2.62977e-07	0.0244765	2.62977e-07	0.583281	2.62977e-07	0.0157193
	2.6413e-07	0.064385	2.6413e-07	0.0600793	2.6413e-07	0.269166	2.6413e-07	0.0122657	2.6413e-07	0.038507	2.6413e-07	0.552551	2.6413e-07	0.00304601
	2.65284e-07	0.0741885	2.65284e-07	0.0130875	2.65284e-07	0.400165	2.65284e-07	0.0221909	2.65284e-07	0.0278109	2.65284e-07	0.45767	2.65284e-07	0.00488685
	2.66437e-07	0.0541541	2.66437e-07	0.000857982	2.66437e-07	0.462668	2.66437e-07	0.017703	2.66437e-07	0.0183897	2.66437e-07	0.426638	2.66437e-07	0.0195895
	2.67591e-07	0.0157906	2.67591e-07	6.72422e-05	2.67591e-07	0.414585	2.67591e-07	0.00809579	2.67591e-07	0.0253295	2.67591e-07	0.450425	2.67591e-07	0.0857075
	2.68744e-07	0.014028	2.68744e-07	1.49323e-06	2.68744e-07	0.351836	2.68744e-07	0.00611067	2.68744e-07	0.0308767	2.68744e-07	0.492261	2.68744e-07	0.104886
	2.69897e-07	0.0304209	2.69897e-07	1.98742e-06	2.69897e-07	0.294074	2.69897e-07	0.00931461	2.69897e-07	0.0426813	2.69897e-07	0.550503	2.69897e-07	0.0730036
	2.71051e-07	0.0496048	2.71051e-07	1.39563e-05	2.71051e-07	0.292747	2.71051e-07	0.00985307	2.71051e-07	0.0781075	2.71051e-07	0.54943	2.71051e-07	0.0202437
	2.72204e-07	0.0326317	2.72204e-07	6.88477e-05	2.72204e-07	0.33729	2.72204e-07	0.0150438	2.72204e-07	0.107451	2.72204e-07	0.499713	2.72204e-07	0.00780153
	2.73358e-07	0.018259	2.73358e-07	0.000111901	2.73358e-07	0.355716	2.73358e-07	0.0192782	2.73358e-07	0.0799314	2.73358e-07	0.522363	2.73358e-07	0.00434011
	2.74511e-07	0.0176225	2.74511e-07	0.000109339	2.74511e-07	0.387391	2.74511e-07	0.0144311	2.74511e-07	0.0300834	2.74511e-07	0.544831	2.74511e-07	0.00553215
	2.75664e-07	0.0188897	2.75664e-07	6.152e-05	2.75664e-07	0.417406	2.75664e-07	0.00447771	2.75664e-07	0.0135037	2.75664e-07	0.533207	2.75664e-07	0.0124549
	2.76818e-07	0.0143247	2.76818e-07	0.0001007	2.76818e-07	0.384187	2.76818e-07	0.000776988	2.76818e-07	0.0274909	2.76818e-07	0.556335	2.76818e-07	0.0167843
	2.77971e-07	0.0114728	2.77971e-07	0.000183325	2.77971e-07	0.289426	2.77971e-07	0.000216372	2.77971e-07	0.0495183	2.77971e-07	0.637026	2.77971e-07	0.0121578
	2.79125e-07	0.0150502	2.79125e-07	0.000165492	2.79125e-07	0.18431	2.79125e-07	0.00126157	2.79125e-07	0.048063	2.79125e-07	0.746017	2.79125e-07	0.00513277
	2.80278e-07	0.0152997	2.80278e-07	0.000193702	2.80278e-07	0.207447	2.80278e-07	0.00614825	2.80278e-07	0.026552	2.80278e-07	0.741344	2.80278e-07	0.00301557
	2.81431e-07	0.0171927	2.81431e-07	0.000299334	2.81431e-07	0.250794	2.81431e-07	0.0100152	2.81431e-07	0.0451441	2.81431e-07	0.674754	2.81431e-07	0.00180077
	2.82585e-07	0.0287027	2.82585e-07	0.00223882	2.82585e-07	0.327173	2.82585e-07	0.00868018	2.82585e-07	0.0910865	2.82585e-07	0.540918	2.82585e-07	0.00120072
	2.83738e-07	0.0344014	2.83738e-07	0.018963	2.83738e-07	0.405872	2.83738e-07	0.00288253	2.83738e-07	0.0882897	2.83738e-07	0.447694	2.83738e-07	0.00189689
	2.84892e-07	0.024706	2.84892e-07	0.0472815	2.84892e-07	0.388464	2.84892e-07	0.000931125	2.84892e-07	0.0465861	2.84892e-07	0.487728	2.84892e-07	0.00430335
	2.86045e-07	0.0156381	2.86045e-07	0.0610296	2.86045e-07	0.341843	2.86045e-07	0.00357316	2.86045e-07	0.0151021	2.86045e-07	0.556776	2.86045e-07	0.00603767
	2.87199e-07	0.026216	2.87199e-07	0.0293558	2.87199e-07	0.264677	2.87199e-07	0.0186181	2.87199e-07	0.00853208	2.87199e-07	0.646256	2.87199e-07	0.00634547
	2.88352e-07	0.069008	2.88352e-07	0.00700474	2.88352e-07	0.27638	2.88352e-07	0.0476736	2.88352e-07	0.00600294	2.88352e-07	0.590756	2.88352e-07	0.00317426
	2.89505e-07	0.103809	2.89505e-07	0.00116761	2.89505e-07	0.348217	2.89505e-07	0.0545917	2.89505e-07	0.00366125	2.89505e-07	0.485407	2.89505e-07	0.00314611
	2.90659e-07	0.0985	2.90659e-07	0.0042813	2.90659e-07	0.450322	2.90659e-07	0.0307387	2.90659e-07	0.00240751	2.90659e-07	0.403353	2.90659e-07	0.0103979
	2.91812e-07	0.0526723	2.91812e-07	0.0140039	2.91812e-07	0.437899	2.91812e-07	0.0123411	2.91812e-07	0.00282344	2.91812e-07	0.458947	2.91812e-07	0.0213131
	2.92966e-07	0.0333082	2.92966e-07	0.02923	2.92966e-07	0.401189	2.92966e-07	0.00272183	2.92966e-07	0.00458201	2.92966e-07	0.510929	2.92966e-07	0.0180401
	2.94119e-07	0.0175822	2.94119e-07	0.0152693	2.94119e-07	0.383462	2.94119e-07	0.000210254	2.94119e-07	0.00866743	2.94119e-07	0.565457	2.94119e-07	0.00935124
	2.95272e-07	0.0156878	2.95272e-07	0.00742472	2.95272e-07	0.384101	2.95272e-07	2.0933e-05	2.95272e-07	0.00873563	2.95272e-07	0.575956	2.95272e-07	0.00807423
	2.96426e-07	0.0168644	2.96426e-07	0.000780579	2.96426e-07	0.340616	2.96426e-07	1.02284e-05	2.96426e-07	0.00891017	2.96426e-07	0.618196	2.96426e-07	0.014623
	2.97579e-07	0.0155511	2.97579e-07	0.000240768	2.97579e-07	0.293002	2.97579e-07	4.72221e-05	2.97579e-07	0.0231333	2.97579e-07	0.64311	2.97579e-07	0.0249151
	2.98733e-07	0.0291604	2.98733e-07	0.00122795	2.98733e-07	0.338778	2.98733e-07	0.00013342	2.98733e-07	0.0320979	2.98733e-07	0.542303	2.98733e-07	0.0562998
	2.99886e-07	0.0318158	2.99886e-07	0.00798151	2.99886e-07	0.416129	2.99886e-07	0.000540114	2.99886e-07	0.0267337	2.99886e-07	0.457606	2.99886e-07	0.059194
	3.01039e-07	0.0206375	3.01039e-07	0.0222301	3.01039e-07	0.448926	3.01039e-07	0.00364127	3.01039e-07	0.00751705	3.01039e-07	0.460121	3.01039e-07	0.0369265
	3.02193e-07	0.00894023	3.02193e-07	0.0323473	3.02193e-07	0.40332	3.02193e-07	0.0134854	3.02193e-07	0.00157654	3.02193e-07	0.525795	3.02193e-07	0.0145361
	3.03346e-07	0.0146198	3.03346e-07	0.017068	3.03346e-07	0.34317	3.03346e-07	0.0330837	3.03346e-07	0.00092216	3.03346e-07	0.568044	3.03346e-07	0.0230929
	3.045e-07	0.0336444	3.045e-07	0.00435727	3.045e-07	0.317964	3.045e-07	0.0448703	3.045e-07	0.00172067	3.045e-07	0.560069	3.045e-07	0.0373747
	3.05653e-07	0.062022	3.05653e-07	0.000429156	3.05653e-07	0.327093	3.05653e-07	0.0626727	3.05653e-07	0.00163501	3.05653e-07	0.483591	3.05653e-07	0.0625568
	3.06806e-07	0.0632537	3.06806e-07	2.92977e-05	3.06806e-07	0.327715	3.06806e-07	0.0483515	3.06806e-07	0.00268459	3.06806e-07	0.499682	3.06806e-07	0.0582836
	3.0796e-07	0.0475975	3.0796e-07	0.000253802	3.0796e-07	0.334414	3.0796e-07	0.0241633	3.0796e-07	0.00595274	3.0796e-07	0.542347	3.0796e-07	0.0452722
	3.09113e-07	0.0254148	3.09113e-07	0.00126406	3.09113e-07	0.379916	3.09113e-07	0.0228571	3.09113e-07	0.0219063	3.09113e-07	0.516812	3.09113e-07	0.0318301
	3.10267e-07	0.0223787	3.10267e-07	0.00808333	3.10267e-07	0.373878	3.10267e-07	0.0231383	3.10267e-07	0.0480384	3.10267e-07	0.453789	3.10267e-07	0.0706946
	3.1142e-07	0.0165366	3.1142e-07	0.0210754	3.1142e-07	0.383137	3.1142e-07	0.016976	3.1142e-07	0.0570381	3.1142e-07	0.428896	3.1142e-07	0.0763412
	3.12574e-07	0.0222269	3.12574e-07	0.0344007	3.12574e-07	0.430453	3.12574e-07	0.00908986	3.12574e-07	0.0390714	3.12574e-07	0.418233	3.12574e-07	0.0465256
	3.13727e-07	0.0386432	3.13727e-07	0.0214725	3.13727e-07	0.462875	3.13727e-07	0.0175525	3.13727e-07	0.0391242	3.13727e-07	0.39141	3.13727e-07	0.0289234
	3.1488e-07	0.0455438	3.1488e-07	0.00783491	3.1488e-07	0.438001	3.1488e-07	0.0288294	3.1488e-07	0.0370456	3.1488e-07	0.407359	3.1488e-07	0.0353863
	3.16034e-07	0.0419548	3.16034e-07	0.00124512	3.16034e-07	0.418501	3.16034e-07	0.0387098	3.16034e-07	0.0193581	3.16034e-07	0.410105	3.16034e-07	0.070126
	3.17187e-07	0.0397814	3.17187e-07	0.00634259	3.17187e-07	0.4412	3.17187e-07	0.0439514	3.17187e-07	0.0114335	3.17187e-07	0.338235	3.17187e-07	0.119056
	3.18341e-07	0.0809531	3.18341e-07	0.032849	3.18341e-07	0.368689	3.18341e-07	0.0350964	3.18341e-07	0.024059	3.18341e-07	0.306308	3.18341e-07	0.152046
	3.19494e-07	0.114859	3.19494e-07	0.0747572	3.19494e-07	0.267027	3.19494e-07	0.0338564	3.19494e-07	0.0466272	3.19494e-07	0.309591	3.19494e-07	0.153281
	3.20647e-07	0.112194	3.20647e-07	0.096426	3.20647e-07	0.184653	3.20647e-07	0.0474165	3.20647e-07	0.0554667	3.20647e-07	0.363182	3.20647e-07	0.140661
	3.21801e-07	0.102295	3.21801e-07	0.0670207	3.21801e-07	0.241858	3.21801e-07	0.0513463	3.21801e-07	0.0607698	3.21801e-07	0.375384	3.21801e-07	0.101326
	3.22954e-07	0.12173	3.22954e-07	0.0403603	3.22954e-07	0.291606	3.22954e-07	0.0534128	3.22954e-07	0.0821707	3.22954e-07	0.323021	3.22954e-07	0.0876986
	3.24108e-07	0.164963	3.24108e-07	0.0209094	3.24108e-07	0.252601	3.24108e-07	0.0959837	3.24108e-07	0.114106	3.24108e-07	0.256789	3.24108e-07	0.0946478
	3.25261e-07	0.1791	3.25261e-07	0.0278071	3.25261e-07	0.135326	3.25261e-07	0.195443	3.25261e-07	0.0777862	3.25261e-07	0.21671	3.25261e-07	0.167828
	3.26414e-07	0.155664	3.26414e-07	0.0740022	3.26414e-07	0.0680502	3.26414e-07	0.227004	3.26414e-07	0.0694082	3.26414e-07	0.155185	3.26414e-07	0.250686
	3.27568e-07	0.159438	3.27568e-07	0.115913	3.27568e-07	0.0375018	3.27568e-07	0.184022	3.27568e-07	0.0999252	3.27568e-07	0.0844556	3.27568e-07	0.318744
	3.28721e-07	0.19398	3.28721e-07	0.120993	3.28721e-07	0.0515661	3.28721e-07	0.135937	3.28721e-07	0.162784	3.28721e-07	0.0271594	3.28721e-07	0.30758
	3.29875e-07	0.174984	3.29875e-07	0.1023	3.29875e-07	0.144084	3.29875e-07	0.13408	3.29875e-07	0.188294	3.29875e-07	0.00888534	3.29875e-07	0.247372
	3.31028e-07	0.165995	3.31028e-07	0.0859062	3.31028e-07	0.221096	3.31028e-07	0.124725	3.31028e-07	0.193869	3.31028e-07	0.0141318	3.31028e-07	0.194277
	3.32181e-07	0.192865	3.32181e-07	0.073904	3.32181e-07	0.194975	3.32181e-07	0.130401	3.32181e-07	0.172952	3.32181e-07	0.0489259	3.32181e-07	0.185978
	3.33335e-07	0.250283	3.33335e-07	0.0722095	3.33335e-07	0.121796	3.33335e-07	0.14929	3.33335e-07	0.0898405	3.33335e-07	0.116154	3.33335e-07	0.200426
	3.34488e-07	0.289424	3.34488e-07	0.0872955	3.34488e-07	0.100769	3.34488e-07	0.153915	3.34488e-07	0.0566355	3.34488e-07	0.129001	3.34488e-07	0.182961
	3.35642e-07	0.312728	3.35642e-07	0.125504	3.35642e-07	0.100592	3.35642e-07	0.174854	3.35642e-07	0.0561708	3.35642e-07	0.0755812	3.35642e-07	0.15457
	3.36795e-07	0.286148	3.36795e-07	0.106116	3.36795e-07	0.102594	3.36795e-07	0.209307	3.36795e-07	0.0780006	3.36795e-07	0.0438756	3.36795e-07	0.17396
	3.37948e-07	0.229304	3.37948e-07	0.0701053	3.37948e-07	0.0913426	3.37948e-07	0.216602	3.37948e-07	0.145141	3.37948e-07	0.0400965	3.37948e-07	0.207409
	3.39102e-07	0.188412	3.39102e-07	0.0465356	3.39102e-07	0.0881347	3.39102e-07	0.21741	3.39102e-07	0.204023	3.39102e-07	0.0314214	3.39102e-07	0.224064
	3.40255e-07	0.227782	3.40255e-07	0.0539431	3.40255e-07	0.106285	3.40255e-07	0.206897	3.40255e-07	0.206304	3.40255e-07	0.0160717	3.40255e-07	0.182718
	3.41409e-07	0.290728	3.41409e-07	0.119096	3.41409e-07	0.113921	3.41409e-07	0.146067	3.41409e-07	0.119101	3.41409e-07	0.0256854	3.41409e-07	0.185401
	3.42562e-07	0.26725	3.42562e-07	0.187437	3.42562e-07	0.118607	3.42562e-07	0.109897	3.42562e-07	0.0597656	3.42562e-07	0.0524619	3.42562e-07	0.204581
	3.43716e-07	0.223723	3.43716e-07	0.191222	3.43716e-07	0.121857	3.43716e-07	0.106199	3.43716e-07	0.0733543	3.43716e-07	0.0906845	3.43716e-07	0.192961
	3.44869e-07	0.229141	3.44869e-07	0.135118	3.44869e-07	0.114351	3.44869e-07	0.129436	3.44869e-07	0.121047	3.44869e-07	0.0884906	3.44869e-07	0.182416
	3.46022e-07	0.211386	3.46022e-07	0.104009	3.46022e-07	0.104374	3.46022e-07	0.147659	3.46022e-07	0.178062	3.46022e-07	0.0574837	3.46022e-07	0.197025
	3.47176e-07	0.168393	3.47176e-07	0.106925	3.47176e-07	0.117544	3.47176e-07	0.169713	3.47176e-07	0.197081	3.47176e-07	0.0475059	3.47176e-07	0.192838
	3.48329e-07	0.145226	3.48329e-07	0.15495	3.48329e-07	0.134432	3.48329e-07	0.168509	3.48329e-07	0.154689	3.48329e-07	0.0659835	3.48329e-07	0.17621
	3.49483e-07	0.140874	3.49483e-07	0.192284	3.49483e-07	0.159621	3.49483e-07	0.153105	3.49483e-07	0.0837201	3.49483e-07	0.106867	3.49483e-07	0.16353
	3.50636e-07	0.168634	3.50636e-07	0.201673	3.50636e-07	0.128199	3.50636e-07	0.146243	3.50636e-07	0.037738	3.50636e-07	0.141224	3.50636e-07	0.176289
	3.51789e-07	0.185949	3.51789e-07	0.20483	3.51789e-07	0.0980262	3.51789e-07	0.122368	3.51789e-07	0.0489452	3.51789e-07	0.130762	3.51789e-07	0.209119
	3.52943e-07	0.172078	3.52943e-07	0.252214	3.52943e-07	0.0697225	3.52943e-07	0.10802	3.52943e-07	0.0851309	3.52943e-07	0.116904	3.52943e-07	0.195931
	3.54096e-07	0.183271	3.54096e-07	0.207688	3.54096e-07	0.0662661	3.54096e-07	0.147202	3.54096e-07	0.101403	3.54096e-07	0.127472	3.54096e-07	0.166698
	3.5525e-07	0.17936	3.5525e-07	0.139103	3.5525e-07	0.0972035	3.5525e-07	0.179455	3.5525e-07	0.0847057	3.5525e-07	0.155259	3.5525e-07	0.164914
	3.56403e-07	0.158792	3.56403e-07	0.154589	3.56403e-07	0.137795	3.56403e-07	0.164742	3.56403e-07	0.0754444	3.56403e-07	0.144253	3.56403e-07	0.164385
	3.57556e-07	0.152958	3.57556e-07	0.209981	3.57556e-07	0.200633	3.57556e-07	0.115121	3.57556e-07	0.0694097	3.57556e-07	0.103603	3.57556e-07	0.148293
	3.5871e-07	0.175438	3.5871e-07	0.190723	3.5871e-07	0.211739	3.5871e-07	0.0909606	3.5871e-07	0.0781776	3.5871e-07	0.112907	3.5871e-07	0.140054
	3.59863e-07	0.188341	3.59863e-07	0.146599	3.59863e-07	0.174401	3.59863e-07	0.0912579	3.59863e-07	0.129959	3.59863e-07	0.134449	3.59863e-07	0.134994
	3.61017e-07	0.164713	3.61017e-07	0.131301	3.61017e-07	0.146756	3.61017e-07	0.104473	3.61017e-07	0.19634	3.61017e-07	0.116796	3.61017e-07	0.139621
	3.6217e-07	0.172972	3.6217e-07	0.169386	3.6217e-07	0.122553	3.6217e-07	0.123329	3.6217e-07	0.156441	3.6217e-07	0.0948006	3.6217e-07	0.160519
	3.63323e-07	0.232621	3.63323e-07	0.163991	3.63323e-07	0.1053	3.63323e-07	0.143699	3.63323e-07	0.10692	3.63323e-07	0.0595284	3.63323e-07	0.187941
	3.64477e-07	0.271911	3.64477e-07	0.132136	3.64477e-07	0.0896139	3.64477e-07	0.157107	3.64477e-07	0.0877656	3.64477e-07	0.0506603	3.64477e-07	0.210806
	3.6563e-07	0.271707	3.6563e-07	0.089714	3.6563e-07	0.0835849	3.6563e-07	0.189586	3.6563e-07	0.0608666	3.6563e-07	0.0494912	3.6563e-07	0.255051
	3.66784e-07	0.235918	3.66784e-07	0.102995	3.66784e-07	0.0765894	3.66784e-07	0.210754	3.66784e-07	0.0658289	3.66784e-07	0.0529099	3.66784e-07	0.255005
	3.67937e-07	0.206974	3.67937e-07	0.112703	3.67937e-07	0.0625427	3.67937e-07	0.202196	3.67937e-07	0.105524	3.67937e-07	0.0682063	3.67937e-07	0.241854
	3.69091e-07	0.178036	3.69091e-07	0.104899	3.69091e-07	0.0780703	3.69091e-07	0.178264	3.69091e-07	0.158061	3.69091e-07	0.0852254	3.69091e-07	0.217445
	3.70244e-07	0.182587	3.70244e-07	0.126642	3.70244e-07	0.132286	3.70244e-07	0.170618	3.70244e-07	0.125097	3.70244e-07	0.0707259	3.70244e-07	0.192044
	3.71397e-07	0.204754	3.71397e-07	0.120137	3.71397e-07	0.185051	3.71397e-07	0.162814	3.71397e-07	0.0849701	3.71397e-07	0.0489528	3.71397e-07	0.193321
	3.72551e-07	0.22569	3.72551e-07	0.09594	3.72551e-07	0.194485	3.72551e-07	0.152217	3.72551e-07	0.0926346	3.72551e-07	0.0268753	3.72551e-07	0.212158
	3.73704e-07	0.245967	3.73704e-07	0.0578573	3.73704e-07	0.151209	3.73704e-07	0.134195	3.73704e-07	0.166408	3.73704e-07	0.0199704	3.73704e-07	0.224394
	3.74858e-07	0.218906	3.74858e-07	0.041579	3.74858e-07	0.109942	3.74858e-07	0.157745	3.74858e-07	0.222761	3.74858e-07	0.0266481	3.74858e-07	0.22242
	3.76011e-07	0.186388	3.76011e-07	0.0321763	3.76011e-07	0.0938766	3.76011e-07	0.210295	3.76011e-07	0.190856	3.76011e-07	0.0460375	3.76011e-07	0.240371
	3.77164e-07	0.145123	3.77164e-07	0.0501566	3.77164e-07	0.106443	3.77164e-07	0.245397	3.77164e-07	0.126893	3.77164e-07	0.0776346	3.77164e-07	0.248352
	3.78318e-07	0.160772	3.78318e-07	0.101787	3.78318e-07	0.0960447	3.78318e-07	0.219173	3.78318e-07	0.125021	3.78318e-07	0.0681178	3.78318e-07	0.229085
	3.79471e-07	0.191683	3.79471e-07	0.130094	3.79471e-07	0.0843713	3.79471e-07	0.168441	3.79471e-07	0.141238	3.79471e-07	0.0448048	3.79471e-07	0.239368
	3.80625e-07	0.211701	3.80625e-07	0.114971	3.80625e-07	0.0843831	3.80625e-07	0.1189	3.80625e-07	0.156634	3.80625e-07	0.0490925	3.80625e-07	0.264319
	3.81778e-07	0.207499	3.81778e-07	0.0956491	3.81778e-07	0.110163	3.81778e-07	0.0904481	3.81778e-07	0.131714	3.81778e-07	0.1079	3.81778e-07	0.256627
	3.82931e-07	0.178803	3.82931e-07	0.139793	3.82931e-07	0.120718	3.82931e-07	0.106135	3.82931e-07	0.1232	3.82931e-07	0.134029	3.82931e-07	0.197322
	3.84085e-07	0.14944	3.84085e-07	0.214307	3.84085e-07	0.0910088	3.84085e-07	0.125176	3.84085e-07	0.106694	3.84085e-07	0.116716	3.84085e-07	0.196659
	3.85238e-07	0.139291	3.85238e-07	0.25732	3.85238e-07	0.0461124	3.85238e-07	0.156294	3.85238e-07	0.0618833	3.85238e-07	0.0952689	3.85238e-07	0.243831
	3.86392e-07	0.148388	3.86392e-07	0.221305	3.86392e-07	0.034853	3.86392e-07	0.200335	3.86392e-07	0.0720764	3.86392e-07	0.0803878	3.86392e-07	0.242654
	3.87545e-07	0.158124	3.87545e-07	0.199659	3.87545e-07	0.0386736	3.87545e-07	0.21886	3.87545e-07	0.12226	3.87545e-07	0.0602729	3.87545e-07	0.202151
	3.88698e-07	0.164325	3.88698e-07	0.179305	3.88698e-07	0.0600086	3.88698e-07	0.227272	3.88698e-07	0.156874	3.88698e-07	0.0447518	3.88698e-07	0.167464
	3.89852e-07	0.190147	3.89852e-07	0.143397	3.89852e-07	0.101084	3.89852e-07	0.223466	3.89852e-07	0.133565	3.89852e-07	0.0372968	3.89852e-07	0.171045
	3.91005e-07	0.221651	3.91005e-07	0.13397	3.91005e-07	0.13993	3.91005e-07	0.173331	3.91005e-07	0.114251	3.91005e-07	0.0466375	3.91005e-07	0.170229
	3.92159e-07	0.221193	3.92159e-07	0.144123	3.92159e-07	0.158143	3.92159e-07	0.144396	3.92159e-07	0.112059	3.92159e-07	0.0420255	3.92159e-07	0.178061
	3.93312e-07	0.204535	3.93312e-07	0.162631	3.93312e-07	0.150872	3.93312e-07	0.144475	3.93312e-07	0.132099	3.93312e-07	0.032776	3.93312e-07	0.172612
	3.94465e-07	0.181925	3.94465e-07	0.159304	3.94465e-07	0.0857317	3.94465e-07	0.148376	3.94465e-07	0.233275	3.94465e-07	0.0467516	3.94465e-07	0.144637
	3.95619e-07	0.173722	3.95619e-07	0.145639	3.95619e-07	0.0271306	3.95619e-07	0.139924	3.95619e-07	0.328667	3.95619e-07	0.0728784	3.95619e-07	0.112041
	3.96772e-07	0.171971	3.96772e-07	0.181523	3.96772e-07	0.0088758	3.96772e-07	0.136446	3.96772e-07	0.314404	3.96772e-07	0.0859851	3.96772e-07	0.100796
	3.97926e-07	0.170405	3.97926e-07	0.208884	3.97926e-07	0.0106345	3.97926e-07	0.144171	3.97926e-07	0.271404	3.97926e-07	0.0825806	3.97926e-07	0.111921
	3.99079e-07	0.193571	3.99079e-07	0.179404	3.99079e-07	0.0187609	3.99079e-07	0.169564	3.99079e-07	0.23736	3.99079e-07	0.0810487	3.99079e-07	0.120291
	4.00233e-07	0.217751	4.00233e-07	0.149429	4.00233e-07	0.033634	4.00233e-07	0.17677	4.00233e-07	0.194835	4.00233e-07	0.111441	4.00233e-07	0.11614
	4.01386e-07	0.192463	4.01386e-07	0.139511	4.01386e-07	0.0768788	4.01386e-07	0.155551	4.01386e-07	0.151009	4.01386e-07	0.156671	4.01386e-07	0.127916
	4.02539e-07	0.151899	4.02539e-07	0.112272	4.02539e-07	0.147816	4.02539e-07	0.143036	4.02539e-07	0.111358	4.02539e-07	0.16954	4.02539e-07	0.164079
	4.03693e-07	0.129447	4.03693e-07	0.114846	4.03693e-07	0.189117	4.03693e-07	0.15724	4.03693e-07	0.080241	4.03693e-07	0.126028	4.03693e-07	0.203081
	4.04846e-07	0.147124	4.04846e-07	0.112326	4.04846e-07	0.208026	4.04846e-07	0.158003	4.04846e-07	0.0998484	4.04846e-07	0.0698391	4.04846e-07	0.204834
	4.06e-07	0.160571	4.06e-07	0.10701	4.06e-07	0.20331	4.06e-07	0.155113	4.06e-07	0.155923	4.06e-07	0.0535832	4.06e-07	0.164488
	4.07153e-07	0.184955	4.07153e-07	0.0836213	4.07153e-07	0.170817	4.07153e-07	0.167046	4.07153e-07	0.192949	4.07153e-07	0.065874	4.07153e-07	0.134738
	4.08306e-07	0.218159	4.08306e-07	0.0928075	4.08306e-07	0.112649	4.08306e-07	0.176651	4.08306e-07	0.182742	4.08306e-07	0.064625	4.08306e-07	0.152366
	4.0946e-07	0.227944	4.0946e-07	0.0932266	4.0946e-07	0.0685257	4.0946e-07	0.164108	4.0946e-07	0.205755	4.0946e-07	0.0736268	4.0946e-07	0.166815
	4.10613e-07	0.212051	4.10613e-07	0.0797773	4.10613e-07	0.0517519	4.10613e-07	0.124232	4.10613e-07	0.276145	4.10613e-07	0.0960567	4.10613e-07	0.159986
	4.11767e-07	0.189144	4.11767e-07	0.0816896	4.11767e-07	0.0612422	4.11767e-07	0.109806	4.11767e-07	0.286044	4.11767e-07	0.111324	4.11767e-07	0.160749
	4.1292e-07	0.203761	4.1292e-07	0.0837765	4.1292e-07	0.0840977	4.1292e-07	0.137506	4.1292e-07	0.221172	4.1292e-07	0.0969641	4.1292e-07	0.172724
	4.14073e-07	0.229116	4.14073e-07	0.0949559	4.14073e-07	0.100505	4.14073e-07	0.183118	4.14073e-07	0.157978	4.14073e-07	0.0547167	4.14073e-07	0.17961
	4.15227e-07	0.225189	4.15227e-07	0.130332	4.15227e-07	0.094589	4.15227e-07	0.193878	4.15227e-07	0.173083	4.15227e-07	0.0272435	4.15227e-07	0.155685
	4.1638e-07	0.197751	4.1638e-07	0.140001	4.1638e-07	0.0667969	4.1638e-07	0.216693	4.1638e-07	0.236072	4.1638e-07	0.0242265	4.1638e-07	0.118459
	4.17534e-07	0.186637	4.17534e-07	0.152157	4.17534e-07	0.0463105	4.17534e-07	0.232795	4.17534e-07	0.246598	4.17534e-07	0.0237935	4.17534e-07	0.111709
	4.18687e-07	0.183118	4.18687e-07	0.14296	4.18687e-07	0.0312344	4.18687e-07	0.196762	4.18687e-07	0.256059	4.18687e-07	0.0271133	4.18687e-07	0.162753
	4.1984e-07	0.161139	4.1984e-07	0.14242	4.1984e-07	0.0358708	4.1984e-07	0.146554	4.1984e-07	0.253603	4.1984e-07	0.0574882	4.1984e-07	0.202925
	4.20994e-07	0.161462	4.20994e-07	0.16668	4.20994e-07	0.0446604	4.20994e-07	0.135531	4.20994e-07	0.19949	4.20994e-07	0.101629	4.20994e-07	0.190546
	4.22147e-07	0.180707	4.22147e-07	0.174494	4.22147e-07	0.0535304	4.22147e-07	0.143647	4.22147e-07	0.136277	4.22147e-07	0.149432	4.22147e-07	0.161911

## Sheet: Figure 8a
Figure 8a	XRD data of the polished surface and the fracture surface
	Raw XRD data of the polished surface		Raw XRD ata of the fractured surface			Fitted XRD pattern of the polised surface									Fitted XRD pattern of the fractured surface
	2θ (°)	Intensity (a.u.)	2θ (°)	Intensity (a.u.)		2θ (°)	Raw Intensity	Peak Sum	Background	Peak 1	Peak 2	Peak 3	difference		2θ (°)	Raw Intensity	Peak Sum	Background	Peak 1	Peak 2	Peak 3	difference
	20	14	20	38		33	5	5.77466	5	5	5.3125	5.46216	-0.77466		33	16	18.4194	16	16	16.4135	18.0059	-2.41943
	20.02	14	20.02	38		32.98	3	5.79863	5.0075	5.0075	5.3244	5.48173	-2.79863		32.98	25	18.5323	16.0575	16.0575	16.4766	18.1131	6.46774
	20.04	14	20.04	38		32.96	5	5.82318	5.015	5.015	5.3364	5.50178	-0.82318		32.96	34	18.6471	16.115	16.115	16.5399	18.2222	15.3529
	20.06	14	20.06	31		32.94	6	5.84833	5.0225	5.0225	5.34849	5.52234	0.15167		32.94	35	18.7639	16.1725	16.1725	16.6032	18.3332	16.2361
	20.08	15	20.08	34		32.92	8	5.87411	5.03	5.03	5.36069	5.54342	2.12589		32.92	34	18.883	16.23	16.23	16.6667	18.4462	15.117
	20.1	16	20.1	27		32.9	12	5.90054	5.0375	5.0375	5.37298	5.56505	6.09946		32.9	37	19.0043	16.2875	16.2875	16.7303	18.5614	17.9957
	20.12	16	20.12	19		32.88	15	5.92767	5.045	5.045	5.38538	5.58728	9.07233		32.88	33	19.128	16.345	16.345	16.7941	18.6789	13.872
	20.14	21	20.14	14		32.86	13	5.95553	5.0525	5.0525	5.39789	5.61013	7.04447		32.86	30	19.2542	16.4025	16.4025	16.8579	18.7987	10.7458
	20.16	23	20.16	19		32.84	6	5.98416	5.06	5.06	5.41051	5.63364	0.01584		32.84	26	19.383	16.46	16.46	16.922	18.9211	6.617
	20.18	24	20.18	27		32.82	2	6.01359	5.0675	5.0675	5.42325	5.65785	-4.01359		32.82	25	19.5146	16.5175	16.5175	16.9861	19.046	5.48538
	20.2	19	20.2	24		32.8	3	6.04389	5.075	5.075	5.4361	5.68279	-3.04389		32.8	21	19.6492	16.575	16.575	17.0504	19.1738	1.35084
	20.22	18	20.22	23		32.78	5	6.07508	5.0825	5.0825	5.44907	5.70851	-1.07508		32.78	15	19.7868	16.6325	16.6325	17.1149	19.3044	-4.78679
	20.24	10	20.24	19		32.76	10	6.10722	5.09	5.09	5.46217	5.73505	3.89278		32.76	14	19.9276	16.69	16.69	17.1794	19.4382	-5.92765
	20.26	11	20.26	10		32.74	14	6.14037	5.0975	5.0975	5.4754	5.76247	7.85963		32.74	27	20.0719	16.7475	16.7475	17.2442	19.5752	6.92807
	20.28	15	20.28	5		32.72	17	6.17459	5.105	5.105	5.48876	5.79082	10.8254		32.72	29	20.2198	16.805	16.805	17.3091	19.7157	8.78016
	20.3	21	20.3	7		32.7	16	6.20993	5.1125	5.1125	5.50226	5.82016	9.79007		32.7	37	20.3716	16.8625	16.8625	17.3742	19.8599	16.6284
	20.32	31	20.32	13		32.68	16	6.24646	5.12	5.12	5.5159	5.85056	9.75354		32.68	39	20.5274	16.92	16.92	17.4395	20.0079	18.4726
	20.34	33	20.34	11		32.66	11	6.28426	5.1275	5.1275	5.52969	5.88207	4.71574		32.66	29	20.6874	16.9775	16.9775	17.5049	20.16	8.31258
	20.36	24	20.36	10		32.64	10	6.32341	5.135	5.135	5.54363	5.91478	3.67659		32.64	18	20.852	17.035	17.035	17.5705	20.3165	-2.85201
	20.38	16	20.38	11		32.62	9	6.36399	5.1425	5.1425	5.55772	5.94877	2.63601		32.62	10	21.0214	17.0925	17.0925	17.6363	20.4776	-11.0214
	20.4	8	20.4	10		32.6	11	6.40609	5.15	5.15	5.57198	5.98411	4.59391		32.6	5	21.1959	17.15	17.15	17.7023	20.6436	-16.1959
	20.42	3	20.42	9		32.58	12	6.4498	5.1575	5.1575	5.58639	6.0209	5.5502		32.58	13	21.3758	17.2075	17.2075	17.7685	20.8147	-8.37577
	20.44	4	20.44	17		32.56	16	6.49525	5.165	5.165	5.60099	6.05926	9.50475		32.56	25	21.5614	17.265	17.265	17.8349	20.9915	3.43858
	20.46	9	20.46	20		32.54	16	6.54254	5.1725	5.1725	5.61576	6.09929	9.45746		32.54	41	21.7532	17.3225	17.3225	17.9016	21.1741	19.2468
	20.48	20	20.48	19		32.52	16	6.5918	5.18	5.18	5.63071	6.1411	9.40819		32.52	61	21.9515	17.38	17.38	17.9684	21.3631	39.0485
	20.5	26	20.5	11		32.5	9	6.64318	5.1875	5.1875	5.64585	6.18484	2.35682		32.5	70	22.1567	17.4375	17.4375	18.0355	21.5587	47.8433
	20.52	28	20.52	10		32.48	5	6.69682	5.195	5.195	5.66118	6.23064	-1.69682		32.48	66	22.3693	17.495	17.495	18.1028	21.7615	43.6307
	20.54	22	20.54	10		32.46	3	6.75289	5.2025	5.2025	5.67672	6.27867	-3.75289		32.46	58	22.5898	17.5525	17.5525	18.1703	21.972	35.4102
	20.56	24	20.56	8		32.44	8	6.81156	5.21	5.21	5.69247	6.32909	1.18844		32.44	40	22.8188	17.61	17.61	18.2381	22.1906	17.1812
	20.58	19	20.58	3		32.42	16	6.87304	5.2175	5.2175	5.70844	6.38211	9.12696		32.42	21	23.0567	17.6675	17.6675	18.3062	22.4181	-2.05673
	20.6	20	20.6	13		32.4	25	6.93754	5.225	5.225	5.72462	6.43791	18.0625		32.4	15	23.3044	17.725	17.725	18.3745	22.6548	-8.30436
	20.62	18	20.62	17		32.38	28	7.0053	5.2325	5.2325	5.74104	6.49676	20.9947		32.38	14	23.5624	17.7825	17.7825	18.4431	22.9018	-9.56239
	20.64	21	20.64	20		32.36	32	7.07659	5.24	5.24	5.75771	6.55889	24.9234		32.36	33	23.8316	17.84	17.84	18.512	23.1595	9.16845
	20.66	23	20.66	18		32.34	25	7.1517	5.2475	5.2475	5.77462	6.62458	17.8483		32.34	45	24.1127	17.8975	17.8975	18.5812	23.429	20.8873
	20.68	19	20.68	17		32.32	19	7.23095	5.255	5.255	5.79179	6.69416	11.7691		32.32	51	24.4067	17.955	17.955	18.6507	23.711	26.5933
	20.7	15	20.7	17		32.3	13	7.3147	5.2625	5.2625	5.80923	6.76797	5.6853		32.3	55	24.7145	18.0125	18.0125	18.7205	24.0065	30.2855
	20.72	24	20.72	15		32.28	16	7.40333	5.27	5.27	5.82695	6.84638	8.59667		32.28	45	25.0373	18.07	18.07	18.7906	24.3166	19.9627
	20.74	24	20.74	1		32.26	21	7.4973	5.2775	5.2775	5.84495	6.92984	13.5027		32.26	31	25.3762	18.1275	18.1275	18.8611	24.6426	5.62378
	20.76	26	20.76	11		32.24	24	7.59707	5.285	5.285	5.86326	7.01881	16.4029		32.24	19	25.7325	18.185	18.185	18.932	24.9855	-6.73252
	20.78	19	20.78	15		32.22	25	7.70323	5.2925	5.2925	5.88187	7.11386	17.2968		32.22	11	26.1078	18.2425	18.2425	19.0032	25.3471	-15.1078
	20.8	18	20.8	26		32.2	24	7.81638	5.3	5.3	5.90081	7.21557	16.1836		32.2	6	26.5035	18.3	18.3	19.0748	25.7287	-20.5035
	20.82	17	20.82	31		32.18	15	7.93721	5.3075	5.3075	5.92009	7.32462	7.06279		32.18	10	26.9214	18.3575	18.3575	19.1467	26.1321	-16.9214
	20.84	18	20.84	37		32.16	12	8.06649	5.315	5.315	5.93971	7.44178	3.93351		32.16	28	27.3634	18.415	18.415	19.2191	26.5593	0.63661
	20.86	21	20.86	39		32.14	7	8.20511	5.3225	5.3225	5.9597	7.56792	-1.20511		32.14	45	27.8317	18.4725	18.4725	19.2919	27.0122	17.1683
	20.88	27	20.88	24		32.12	10	8.35407	5.33	5.33	5.98006	7.70401	1.64593		32.12	55	28.3286	18.53	18.53	19.3652	27.4934	26.6714
	20.9	20	20.9	18		32.1	15	8.51447	5.3375	5.3375	6.00082	7.85116	6.48553		32.1	50	28.8567	18.5875	18.5875	19.4389	28.0053	21.1433
	20.92	18	20.92	16		32.08	16	8.68759	5.345	5.345	6.02198	8.01061	7.31241		32.08	42	29.4188	18.645	18.645	19.5131	28.5507	12.5812
	20.94	17	20.94	18		32.06	20	8.87493	5.3525	5.3525	6.04357	8.18386	11.1251		32.06	35	30.0183	18.7025	18.7025	19.5878	29.1331	4.98168
	20.96	23	20.96	27		32.04	20	9.07816	5.36	5.36	6.06561	8.37255	10.9218		32.04	19	30.6587	18.76	18.76	19.6629	29.7558	-11.6587
	20.98	24	20.98	35		32.02	17	9.29917	5.3675	5.3675	6.0881	8.57857	7.70083		32.02	21	31.344	18.8175	18.8175	19.7387	30.4228	-10.344
	21	23	21	35		32	21	9.54019	5.375	5.375	6.11109	8.80411	11.4598		32	35	32.0784	18.875	18.875	19.815	31.1385	2.92155
	21.02	23	21.02	37		31.98	20	9.80376	5.3825	5.3825	6.13457	9.0517	10.1962		31.98	39	32.8671	18.9325	18.9325	19.8918	31.9078	6.1329
	21.04	22	21.04	25		31.96	26	10.0928	5.39	5.39	6.15858	9.32426	15.9072		31.96	42	33.7153	18.99	18.99	19.9693	32.736	8.28466
	21.06	17	21.06	30		31.94	30	10.4108	5.3975	5.3975	6.18313	9.62516	19.5892		31.94	44	34.6292	19.0475	19.0475	20.0474	33.6293	9.37083
	21.08	21	21.08	25		31.92	26	10.7617	5.405	5.405	6.20826	9.9584	15.2383		31.92	39	35.6155	19.105	19.105	20.1261	34.5943	3.38451
	21.1	24	21.1	30		31.9	25	11.1501	5.4125	5.4125	6.23399	10.3286	13.8499		31.9	52	36.6817	19.1625	19.1625	20.2056	35.6386	15.3183
	21.12	27	21.12	34		31.88	22	11.5814	5.42	5.42	6.26034	10.741	10.4186		31.88	50	37.8361	19.22	19.22	20.2857	36.7703	12.1639
	21.14	28	21.14	34		31.86	16	12.0619	5.4275	5.4275	6.28735	11.2021	3.93808		31.86	48	39.0876	19.2775	19.2775	20.3666	37.9985	8.91237
	21.16	27	21.16	23		31.84	16	12.5991	5.435	5.435	6.31504	11.7191	3.40086		31.84	47	40.4466	19.335	19.335	20.4483	39.3333	6.55339
	21.18	29	21.18	18		31.82	19	13.2017	5.4425	5.4425	6.34345	12.3007	5.79833		31.82	32	41.9238	19.3925	19.3925	20.5308	40.7856	-9.92384
	21.2	31	21.2	11		31.8	22	13.8796	5.45	5.45	6.37262	12.957	8.1204		31.8	27	43.5311	19.45	19.45	20.6141	42.367	-16.5311
	21.22	31	21.22	21		31.78	27	14.6446	5.4575	5.4575	6.40257	13.6995	12.3554		31.78	31	45.2809	19.5075	19.5075	20.6983	44.0901	-14.2809
	21.24	37	21.24	31		31.76	30	15.5104	5.465	5.465	6.43335	14.542	14.4896		31.76	31	47.1868	19.565	19.565	20.7835	45.9684	-16.1868
	21.26	33	21.26	36		31.74	30	16.4923	5.4725	5.4725	6.465	15.4999	13.5077		31.74	49	49.2622	19.6225	19.6225	20.8696	48.0151	-0.26221
	21.28	30	21.28	34		31.72	24	17.6079	5.48	5.48	6.49756	16.5903	6.39212		31.72	56	51.5205	19.68	19.68	20.9567	50.2438	4.47952
	21.3	30	21.3	30		31.7	21	18.8758	5.4875	5.4875	6.53107	17.8322	2.12422		31.7	61	53.9739	19.7375	19.7375	21.0449	52.6664	7.02613
	21.32	24	21.32	24		31.68	18	20.3159	5.495	5.495	6.5656	19.2453	-2.31593		31.68	68	56.6333	19.795	19.795	21.1342	55.2941	11.3667
	21.34	22	21.34	19		31.66	14	21.9469	5.5025	5.5025	6.60118	20.8482	-7.94689		31.66	66	59.5056	19.8525	19.8525	21.2247	58.1334	6.49442
	21.36	14	21.36	25		31.64	14	23.7834	5.51	5.51	6.63789	22.6556	-9.78344		31.64	70	62.5922	19.91	19.91	21.3164	61.1857	7.40784
	21.38	11	21.38	32		31.62	25	25.8313	5.5175	5.5175	6.67576	24.6731	-0.83133		31.62	70	65.8861	19.9675	19.9675	21.4094	64.4441	4.11391
	21.4	20	21.4	37		31.6	28	28.0808	5.525	5.525	6.71488	26.8909	-0.08076		31.6	62	69.37	20.025	20.025	21.5038	67.8912	-7.37
	21.42	23	21.42	34		31.58	34	30.4952	5.5325	5.5325	6.7553	29.2724	3.50476		31.58	69	73.0107	20.0825	20.0825	21.5996	71.4935	-4.01067
	21.44	29	21.44	38		31.56	36	33.0007	5.54	5.54	6.79711	31.7436	2.99931		31.56	68	76.7563	20.14	20.14	21.6969	75.1994	-8.75632
	21.46	23	21.46	39		31.54	42	35.4751	5.5475	5.5475	6.84037	34.1822	6.52495		31.54	89	80.5327	20.1975	20.1975	21.7958	78.9344	8.46729
	21.48	23	21.48	44		31.52	41	37.7471	5.555	5.555	6.88518	36.4169	3.25291		31.52	95	84.2426	20.255	20.255	21.8964	82.6012	10.7574
	21.5	28	21.5	45		31.5	39	39.609	5.5625	5.5625	6.93161	38.2399	-0.60901		31.5	97	87.7644	20.3125	20.3125	21.9987	86.0783	9.23558
	21.52	27	21.52	40		31.48	43	40.8528	5.57	5.57	6.97978	39.443	2.14725		31.48	98	90.9585	20.37	20.37	22.1028	89.2257	7.04153
	21.54	22	21.54	29		31.46	48	41.321	5.5775	5.5775	7.02978	39.8687	6.67905		31.46	93	93.6762	20.4275	20.4275	22.2089	91.8947	-0.67616
	21.56	20	21.56	20		31.44	46	40.9547	5.585	5.585	7.08171	39.458	5.04525		31.44	94	95.7742	20.485	20.485	22.3171	93.9421	-1.77424
	21.58	15	21.58	13		31.42	44	39.8133	5.5925	5.5925	7.13571	38.27	4.18675		31.42	102	97.1328	20.5425	20.5425	22.4275	95.2478	4.86722
	21.6	12	21.6	25		31.4	39	38.054	5.6	5.6	7.1919	36.4621	0.94599		31.4	100	97.671	20.6	20.6	22.5401	95.7309	2.32901
	21.62	6	21.62	34		31.38	33	35.8853	5.6075	5.6075	7.25042	34.2424	-2.88532		31.38	114	97.3606	20.6575	20.6575	22.6553	95.3628	16.6394
	21.64	8	21.64	44		31.36	27	33.5152	5.615	5.615	7.31142	31.8188	-6.51524		31.36	113	96.2303	20.715	20.715	22.773	94.1723	16.7697
	21.66	16	21.66	37		31.34	27	31.1152	5.6225	5.6225	7.37506	29.3627	-4.11523		31.34	103	94.3607	20.7725	20.7725	22.8935	92.2397	8.63931
	21.68	26	21.68	36		31.32	22	28.8076	5.63	5.63	7.44152	26.9961	-6.80763		31.32	100	91.8725	20.83	20.83	23.0169	89.6857	8.12749
	21.7	26	21.7	39		31.3	25	26.6668	5.6375	5.6375	7.51099	24.7933	-1.66677		31.3	82	88.9091	20.8875	20.8875	23.1434	86.6533	-6.90913
	21.72	25	21.72	37		31.28	21	24.7294	5.645	5.645	7.58367	22.7907	-3.72941		31.28	73	85.6197	20.945	20.945	23.2731	83.2916	-12.6197
	21.74	22	21.74	28		31.26	17	23.0057	5.6525	5.6525	7.6598	20.9984	-6.00567		31.26	63	82.1437	21.0025	21.0025	23.4065	79.7398	-19.1437
	21.76	20	21.76	32		31.24	22	21.4901	5.66	5.66	7.73961	19.4105	0.50992		31.24	62	78.6029	21.06	21.06	23.5435	76.1194	-16.6029
	21.78	17	21.78	35		31.22	22	20.1682	5.6675	5.6675	7.82338	18.0123	1.83179		31.22	66	75.0956	21.1175	21.1175	23.6846	72.5285	-9.09561
	21.8	18	21.8	41		31.2	33	19.0218	5.675	5.675	7.91138	16.7854	13.9782		31.2	66	71.6964	21.175	21.175	23.8299	69.0415	-5.69638
	21.82	17	21.82	37		31.18	41	18.0314	5.6825	5.6825	8.00395	15.7099	22.9686		31.18	64	68.4567	21.2325	21.2325	23.9797	65.7094	-4.4567
	21.84	22	21.84	43		31.16	42	17.1786	5.69	5.69	8.10144	14.7671	24.8214		31.16	67	65.4102	21.29	21.29	24.1345	62.5657	1.58978
	21.86	26	21.86	59		31.14	39	16.4463	5.6975	5.6975	8.20422	13.9396	22.5537		31.14	55	62.5753	21.3475	21.3475	24.2945	59.6284	-7.57533
	21.88	28	21.88	72		31.12	30	15.8198	5.705	5.705	8.31271	13.212	14.1802		31.12	38	59.9594	21.405	21.405	24.46	56.9043	-21.9594
	21.9	23	21.9	64		31.1	25	15.2857	5.7125	5.7125	8.42738	12.5708	9.71435		31.1	38	57.5608	21.4625	21.4625	24.6316	54.3917	-19.5608
	21.92	17	21.92	61		31.08	24	14.8329	5.72	5.72	8.54874	12.0041	9.16711		31.08	53	55.3734	21.52	21.52	24.8097	52.0838	-2.37345
	21.94	18	21.94	44		31.06	18	14.452	5.7275	5.7275	8.67735	11.5021	3.54804		31.06	59	53.3873	21.5775	21.5775	24.9947	49.9701	5.61267
	21.96	17	21.96	37		31.04	25	14.1349	5.735	5.735	8.81382	11.0561	10.8651		31.04	71	51.5907	21.635	21.635	25.1872	48.0385	19.4093
	21.98	19	21.98	24		31.02	23	13.875	5.7425	5.7425	8.95886	10.6586	9.12504		31.02	71	49.9706	21.6925	21.6925	25.3878	46.2753	21.0294
	22	24	22	11		31	18	13.6667	5.75	5.75	9.11323	10.3034	4.33333		31	68	48.5142	21.75	21.75	25.5972	44.667	19.4858
	22.02	30	22.02	21		30.98	19	13.5055	5.7575	5.7575	9.27779	9.98519	5.49453		30.98	64	47.2091	21.8075	21.8075	25.8161	43.2005	16.7909
	22.04	28	22.04	36		30.96	20	13.3877	5.765	5.765	9.45348	9.69926	6.61226		30.96	42	46.0435	21.865	21.865	26.0452	41.8633	-4.04348
	22.06	27	22.06	46		30.94	22	13.3106	5.7725	5.7725	9.64135	9.44172	8.68943		30.94	38	45.0065	21.9225	21.9225	26.2854	40.6436	-7.00655
	22.08	24	22.08	49		30.92	30	13.2718	5.78	5.78	9.84264	9.20913	16.7282		30.92	42	44.0882	21.98	21.98	26.5378	39.5303	-2.08818
	22.1	22	22.1	52		30.9	30	13.2697	5.7875	5.7875	10.0587	8.99859	16.7303		30.9	37	43.2796	22.0375	22.0375	26.8035	38.5136	-6.27958
	22.12	19	22.12	55		30.88	31	13.3035	5.795	5.795	10.2909	8.80757	17.6965		30.88	45	42.5729	22.095	22.095	27.0835	37.5843	2.42713
	22.14	23	22.14	58		30.86	30	13.3725	5.8025	5.8025	10.5411	8.63389	16.6275		30.86	46	41.9612	22.1525	22.1525	27.3793	36.7343	4.0388
	22.16	25	22.16	44		30.84	29	13.4768	5.81	5.81	10.8112	8.47564	15.5232		30.84	47	41.4385	22.21	22.21	27.6925	35.956	5.56149
	22.18	29	22.18	44		30.82	31	13.617	5.8175	5.8175	11.1034	8.33116	17.383		30.82	51	40.9999	22.2675	22.2675	28.0246	35.2428	10.0001
	22.2	25	22.2	40		30.8	22	13.7941	5.825	5.825	11.4201	8.199	8.20588		30.8	54	40.6411	22.325	22.325	28.3776	34.5885	13.3589
	22.22	26	22.22	35		30.78	21	14.0097	5.8325	5.8325	11.7643	8.07793	6.99031		30.78	59	40.3589	22.3825	22.3825	28.7536	33.9878	18.6411
	22.24	21	22.24	20		30.76	17	14.2659	5.84	5.84	12.1391	7.96679	2.73408		30.76	77	40.1508	22.44	22.44	29.155	33.4358	36.8492
	22.26	16	22.26	29		30.74	16	14.5656	5.8475	5.8475	12.5485	7.86463	1.4344		30.74	76	40.0152	22.4975	22.4975	29.5846	32.9281	35.9848
	22.28	16	22.28	29		30.72	22	14.9122	5.855	5.855	12.9966	7.77058	7.08781		30.72	66	39.9513	22.555	22.555	30.0455	32.4608	26.0487
	22.3	17	22.3	31		30.7	23	15.3099	5.8625	5.8625	13.4885	7.68387	7.69009		30.7	53	39.959	22.6125	22.6125	30.5412	32.0303	13.041
	22.32	20	22.32	29		30.68	35	15.764	5.87	5.87	14.0302	7.60383	19.236		30.68	30	40.0392	22.67	22.67	31.0758	31.6334	-10.0392
	22.34	18	22.34	35		30.66	36	16.2807	5.8775	5.8775	14.6283	7.52984	19.7193		30.66	23	40.1936	22.7275	22.7275	31.6539	31.2672	-17.1936
	22.36	10	22.36	40		30.64	28	16.8673	5.885	5.885	15.291	7.46138	11.1327		30.64	29	40.4251	22.785	22.785	32.2808	30.9293	-11.4251
	22.38	5	22.38	37		30.62	31	17.5328	5.8925	5.8925	16.0274	7.39797	13.4672		30.62	38	40.7373	22.8425	22.8425	32.9627	30.6172	-2.73735
	22.4	4	22.4	25		30.6	22	18.288	5.9	5.9	16.8488	7.33917	3.71204		30.6	64	41.1355	22.9	22.9	33.7067	30.3287	22.8645
	22.42	15	22.42	27		30.58	25	19.1454	5.9075	5.9075	17.7683	7.28459	5.85462		30.58	81	41.6258	22.9575	22.9575	34.5212	30.0621	39.3742
	22.44	22	22.44	32		30.56	26	20.1204	5.915	5.915	18.8015	7.23389	5.87962		30.56	89	42.2162	23.015	23.015	35.4157	29.8156	46.7838
	22.46	27	22.46	47		30.54	19	21.2312	5.9225	5.9225	19.9669	7.18677	-2.23118		30.54	83	42.9165	23.0725	23.0725	36.4014	29.5876	40.0835
	22.48	28	22.48	57		30.52	27	22.5001	5.93	5.93	21.2872	7.14292	4.49992		30.52	68	43.7386	23.13	23.13	37.492	29.3767	24.2614
	22.5	21	22.5	66		30.5	26	23.9536	5.9375	5.9375	22.789	7.10211	2.04638		30.5	55	44.6969	23.1875	23.1875	38.7029	29.1815	10.3031
	22.52	13	22.52	62		30.48	23	25.624	5.945	5.945	24.5049	7.06409	-2.62398		30.48	44	45.8087	23.245	23.245	40.0528	29.001	-1.80872
	22.54	9	22.54	55		30.46	30	27.5501	5.9525	5.9525	26.4739	7.02867	2.44991		30.46	30	47.0952	23.3025	23.3025	41.5637	28.834	-17.0952
	22.56	13	22.56	38		30.44	28	29.7788	5.96	5.96	28.7432	6.99564	-1.77881		30.44	38	48.5817	23.36	23.36	43.2621	28.6796	-10.5817
	22.58	16	22.58	31		30.42	34	32.3674	5.9675	5.9675	31.37	6.96484	1.63265		30.42	47	50.2992	23.4175	23.4175	45.1799	28.5368	-3.29921
	22.6	20	22.6	31		30.4	31	35.3836	5.975	5.975	34.4225	6.9361	-4.38359		30.4	57	52.2849	23.475	23.475	47.3551	28.4049	4.71508
	22.62	21	22.62	32		30.38	28	38.9084	5.9825	5.9825	37.9816	6.90929	-10.9084		30.38	66	54.584	23.5325	23.5325	49.8335	28.283	11.416
	22.64	23	22.64	28		30.36	37	43.0352	5.99	5.99	42.141	6.88427	-6.03523		30.36	69	57.251	23.59	23.59	52.6704	28.1706	11.749
	22.66	19	22.66	19		30.34	35	47.8707	5.9975	5.9975	47.0073	6.86091	-12.8707		30.34	69	60.3527	23.6475	23.6475	55.9333	28.067	8.64726
	22.68	22	22.68	12		30.32	43	53.5261	6.005	6.005	52.692	6.83911	-10.5261		30.32	74	63.9691	23.705	23.705	59.7026	27.9715	10.0309
	22.7	22	22.7	19		30.3	53	60.1062	6.0125	6.0125	59.2999	6.81877	-7.10619		30.3	69	68.1963	23.7625	23.7625	64.0751	27.8837	0.80365
	22.72	24	22.72	33		30.28	53	67.681	6.02	6.02	66.9013	6.79979	-14.681		30.28	67	73.1481	23.82	23.82	69.165	27.8031	-6.14813
	22.74	21	22.74	59		30.26	53	76.243	6.0275	6.0275	75.4884	6.78207	-23.243		30.26	63	78.9583	23.8775	23.8775	75.1067	27.7291	-15.9583
	22.76	21	22.76	74		30.24	49	85.6307	6.035	6.035	84.9001	6.76556	-36.6307		30.24	63	85.7761	23.935	23.935	82.0496	27.6615	-22.7761
	22.78	21	22.78	80		30.22	60	95.4396	6.0425	6.0425	94.7319	6.75017	-35.4396		30.22	64	93.7595	23.9925	23.9925	90.1523	27.5998	-29.7595
	22.8	22	22.8	69		30.2	85	104.939	6.05	6.05	104.253	6.73583	-19.9391		30.2	71	103.056	24.05	24.05	99.5622	27.5436	-32.0558
	22.82	21	22.82	49		30.18	110	113.076	6.0575	6.0575	112.411	6.72247	-3.07578		30.18	74	113.767	24.1075	24.1075	110.382	27.4926	-39.7669
	22.84	21	22.84	36		30.16	142	118.637	6.065	6.065	117.992	6.71005	23.3633		30.16	98	125.879	24.165	24.165	122.597	27.4465	-27.879
	22.86	18	22.86	32		30.14	150	120.615	6.0725	6.0725	119.989	6.6985	29.3849		30.14	120	139.164	24.2225	24.2225	135.982	27.405	-19.164
	22.88	15	22.88	36		30.12	132	118.615	6.08	6.08	118.007	6.68779	13.3852		30.12	142	153.047	24.28	24.28	149.959	27.3679	-11.0473
	22.9	14	22.9	47		30.1	105	113.032	6.0875	6.0875	112.442	6.67785	-8.03182		30.1	171	166.497	24.3375	24.3375	163.5	27.3349	4.50256
	22.92	12	22.92	59		30.08	72	104.873	6.095	6.095	104.299	6.66864	-32.8728		30.08	203	178.017	24.395	24.395	175.107	27.3057	24.9828
	22.94	12	22.94	61		30.06	57	95.3495	6.1025	6.1025	94.7919	6.66014	-38.3495		30.06	217	185.889	24.4525	24.4525	183.061	27.2802	31.1109
	22.96	17	22.96	51		30.04	55	85.5183	6.11	6.11	84.976	6.65229	-30.5183		30.04	222	188.686	24.51	24.51	185.938	27.2582	33.3136
	22.98	20	22.98	54		30.02	53	76.1068	6.1175	6.1175	75.5793	6.64506	-23.1069		30.02	211	185.848	24.5675	24.5675	183.176	27.2394	25.1522
	23	26	23	59		30	52	67.5204	6.125	6.125	67.007	6.63842	-15.5204		30	199	177.934	24.625	24.625	175.335	27.2238	21.0658
	23.02	22	23.02	58		29.98	38	59.9198	6.1325	6.1325	59.4199	6.63234	-21.9198		29.98	173	166.372	24.6825	24.6825	163.844	27.211	6.62764
	23.04	21	23.04	53		29.96	28	53.3138	6.14	6.14	52.827	6.62678	-25.3138		29.96	141	152.879	24.74	24.74	150.418	27.201	-11.8791
	23.06	17	23.06	58		29.94	23	47.632	6.1475	6.1475	47.1578	6.62173	-24.632		29.94	110	138.951	24.7975	24.7975	136.555	27.1937	-28.9514
	23.08	15	23.08	66		29.92	23	42.7685	6.155	6.155	42.3064	6.61716	-19.7686		29.92	85	125.62	24.855	24.855	123.286	27.1889	-40.6202
	23.1	15	23.1	64		29.9	30	38.6121	6.1625	6.1625	38.1616	6.61304	-8.61212		29.9	64	113.46	24.9125	24.9125	111.186	27.1865	-49.4597
	23.12	19	23.12	55		29.88	38	35.0568	6.17	6.17	34.6175	6.60935	2.94315		29.88	53	102.698	24.97	24.97	100.481	27.1863	-49.6975
	23.14	20	23.14	51		29.86	39	32.0089	6.1775	6.1775	31.5803	6.60607	6.99115		29.86	52	93.3472	25.0275	25.0275	91.1865	27.1882	-41.3472
	23.16	25	23.16	38		29.84	36	29.3866	6.185	6.185	28.9684	6.60319	6.61341		29.84	53	85.3061	25.085	25.085	83.1989	27.1922	-32.3061
	23.18	20	23.18	18		29.82	31	27.1221	6.1925	6.1925	26.7139	6.60067	3.8779		29.82	54	78.4267	25.1425	25.1425	76.3711	27.1981	-24.4267
	23.2	17	23.2	14		29.8	27	25.1584	6.2	6.2	24.7599	6.59851	1.84161		29.8	51	72.5505	25.2	25.2	70.5445	27.2059	-21.5505
	23.22	18	23.22	27		29.78	21	23.4484	6.2075	6.2075	23.0592	6.59668	-2.44835		29.78	51	67.5277	25.2575	25.2575	65.5697	27.2155	-16.5277
	23.24	24	23.24	36		29.76	19	21.9525	6.215	6.215	21.5723	6.59518	-2.95247		29.76	49	63.224	25.315	25.315	61.3122	27.2267	-14.224
	23.26	31	23.26	37		29.74	19	20.6385	6.2225	6.2225	20.267	6.59398	-1.63851		29.74	61	59.525	25.3725	25.3725	57.6579	27.2396	1.47497
	23.28	28	23.28	40		29.72	22	19.4796	6.23	6.23	19.1165	6.59308	2.52043		29.72	81	56.3341	25.43	25.43	54.5101	27.254	24.6659
	23.3	21	23.3	46		29.7	29	18.4534	6.2375	6.2375	18.0984	6.59246	10.5466		29.7	96	53.5706	25.4875	25.4875	51.7882	27.2698	42.4294
	23.32	17	23.32	54		29.68	30	17.541	6.245	6.245	17.1939	6.59211	12.459		29.68	104	51.1669	25.545	25.545	49.4248	27.2871	52.8331
	23.34	11	23.34	64		29.66	28	16.727	6.2525	6.2525	16.3874	6.59202	11.273		29.66	88	49.0679	25.6025	25.6025	47.3647	27.3056	38.9321
	23.36	13	23.36	74		29.64	23	15.9981	6.26	6.26	15.666	6.59217	7.00188		29.64	65	47.2275	25.66	25.66	45.562	27.3255	17.7725
	23.38	19	23.38	69		29.62	13	15.3434	6.2675	6.2675	15.0184	6.59255	-2.34345		29.62	36	45.6077	25.7175	25.7175	43.9786	27.3466	-9.60771
	23.4	20	23.4	58		29.6	11	14.7534	6.275	6.275	14.4352	6.59317	-3.75341		29.6	15	44.1765	25.775	25.775	42.5826	27.3689	-29.1765
	23.42	22	23.42	37		29.58	12	14.2201	6.2825	6.2825	13.9086	6.59399	-2.22008		29.58	17	42.9075	25.8325	25.8325	41.3477	27.3923	-25.9075
	23.44	17	23.44	31		29.56	9	13.7366	6.29	6.29	13.4316	6.59503	-4.73664		29.56	35	41.7786	25.89	25.89	40.2519	27.4167	-6.77857
	23.46	13	23.46	24		29.54	11	13.2973	6.2975	6.2975	12.9985	6.59626	-2.29727		29.54	49	40.7711	25.9475	25.9475	39.2764	27.4422	8.22886
	23.48	19	23.48	37		29.52	13	12.8969	6.305	6.305	12.6042	6.59769	0.10315		29.52	58	39.8693	26.005	26.005	38.4056	27.4687	18.1307
	23.5	19	23.5	47		29.5	15	12.5311	6.3125	6.3125	12.2443	6.59929	2.46892		29.5	59	39.0597	26.0625	26.0625	37.6261	27.4961	19.9403
	23.52	28	23.52	56		29.48	26	12.1962	6.32	6.32	11.9151	6.60107	13.8038		29.48	53	38.3311	26.12	26.12	36.9267	27.5245	14.6689
	23.54	19	23.54	48		29.46	32	11.8889	6.3275	6.3275	11.6134	6.60303	20.1111		29.46	36	37.6738	26.1775	26.1775	36.2976	27.5537	-1.67381
	23.56	16	23.56	50		29.44	33	11.6064	6.335	6.335	11.3362	6.60514	21.3936		29.44	33	37.0795	26.235	26.235	35.7308	27.5837	-4.07951
	23.58	8	23.58	43		29.42	37	11.346	6.3425	6.3425	11.0811	6.60741	25.654		29.42	31	36.541	26.2925	26.2925	35.2188	27.6146	-5.54096
	23.6	9	23.6	43		29.4	28	11.1058	6.35	6.35	10.8459	6.60983	16.8942		29.4	25	36.052	26.35	26.35	34.7557	27.6463	-11.052
	23.62	9	23.62	28		29.38	25	10.8835	6.3575	6.3575	10.6287	6.61239	14.1165		29.38	30	35.6073	26.4075	26.4075	34.3362	27.6787	-5.60731
	23.64	17	23.64	31		29.36	18	10.6777	6.365	6.365	10.4277	6.6151	7.32225		29.36	36	35.2023	26.465	26.465	33.9555	27.7118	0.79774
	23.66	19	23.66	23		29.34	13	10.4868	6.3725	6.3725	10.2414	6.61794	2.51319		29.34	51	34.8327	26.5225	26.5225	33.6096	27.7456	16.1673
	23.68	18	23.68	31		29.32	21	10.3094	6.38	6.38	10.0685	6.6209	10.6906		29.32	63	34.495	26.58	26.5801	33.295	27.78	28.505
	23.7	13	23.7	34		29.3	23	10.1443	6.3875	6.3875	9.90779	6.62399	12.8557		29.3	59	34.1863	26.6375	26.6376	33.0085	27.8151	24.8137
	23.72	17	23.72	39		29.28	26	9.99045	6.395	6.395	9.75825	6.6272	16.0096		29.28	71	33.9036	26.695	26.6952	32.7475	27.8509	37.0964
	23.74	17	23.74	47		29.26	29	9.8469	6.4025	6.40251	9.61887	6.63053	19.1531		29.26	66	33.6445	26.7525	26.7528	32.5096	27.8872	32.3555
	23.76	23	23.76	54		29.24	26	9.7128	6.41	6.41001	9.48883	6.63396	16.2872		29.24	53	33.407	26.81	26.8104	32.2925	27.9241	19.593
	23.78	25	23.78	58		29.22	24	9.58737	6.4175	6.41752	9.36735	6.63751	14.4126		29.22	46	33.189	26.8675	26.8682	32.0943	27.9615	12.811
	23.8	25	23.8	57		29.2	21	9.46994	6.425	6.42504	9.25375	6.64116	11.5301		29.2	43	32.9891	26.925	26.9261	31.9135	27.9995	10.0109
	23.82	23	23.82	54		29.18	17	9.35986	6.4325	6.43257	9.14739	6.6449	7.64014		29.18	48	32.8056	26.9825	26.9842	31.7484	28.038	15.1944
	23.84	15	23.84	57		29.16	20	9.25658	6.44	6.44012	9.04772	6.64875	10.7434		29.16	52	32.6374	27.04	27.0426	31.5978	28.077	19.3626
	23.86	15	23.86	53		29.14	23	9.15961	6.4475	6.44771	8.95422	6.65269	13.8404		29.14	46	32.4833	27.0975	27.1014	31.4604	28.1165	13.5167
	23.88	18	23.88	47		29.12	27	9.06852	6.455	6.45536	8.86645	6.65671	17.9315		29.12	44	32.3425	27.155	27.161	31.3351	28.1564	11.6575
	23.9	23	23.9	49		29.1	28	8.9829	6.4625	6.46311	8.78396	6.66083	19.0171		29.1	33	32.2143	27.2125	27.2214	31.221	28.1968	0.78574
	23.92	28	23.92	52		29.08	31	8.90244	6.47	6.47102	8.70639	6.66503	22.0976		29.08	30	32.0981	27.27	27.2833	31.1172	28.2376	-2.09806
	23.94	25	23.94	61		29.06	31	8.82688	6.4775	6.4792	8.63338	6.66931	22.1731		29.06	26	31.9937	27.3275	27.347	31.0228	28.2789	-5.99367
	23.96	21	23.96	59		29.04	27	8.75607	6.485	6.48778	8.56462	6.67367	18.2439		29.04	42	31.9011	27.385	27.4134	30.9372	28.3205	10.0989
	23.98	16	23.98	57		29.02	24	8.68992	6.4925	6.497	8.4998	6.67811	15.3101		29.02	58	31.8208	27.4425	27.4836	30.8597	28.3625	26.1792
	24	11	24	60		29	27	8.62849	6.5	6.5072	8.43868	6.68262	18.3715		29	64	31.7535	27.5	27.5588	30.7897	28.4049	32.2465
	24.02	9	24.02	58		28.98	24	8.57203	6.5075	6.51885	8.38099	6.6872	15.428		28.98	67	31.7004	27.5575	27.641	30.7266	28.4477	35.2996
	24.04	8	24.04	61		28.96	24	8.52102	6.515	6.53265	8.32652	6.69185	15.479		28.96	53	31.6635	27.615	27.7326	30.67	28.4909	21.3365
	24.06	14	24.06	64		28.94	23	8.47624	6.5225	6.54961	8.27506	6.69657	14.5238		28.94	34	31.6453	27.6725	27.8365	30.6195	28.5343	2.35471
	24.08	18	24.08	65		28.92	23	8.43885	6.53	6.57108	8.22642	6.70135	14.5611		28.92	25	31.6493	27.73	27.9567	30.5745	28.5782	-6.64934
	24.1	23	24.1	71		28.9	20	8.41055	6.5375	6.59893	8.18042	6.7062	11.5894		28.9	9	31.6802	27.7875	28.0981	30.5347	28.6223	-22.6802
	24.12	29	24.12	63		28.88	18	8.39367	6.545	6.63566	8.1369	6.7111	9.60633		28.88	25	31.7435	27.845	28.2669	30.4999	28.6667	-6.74346
	24.14	29	24.14	60		28.86	21	8.39134	6.5525	6.68455	8.09572	6.71607	12.6087		28.86	38	31.8464	27.9025	28.4704	30.4696	28.7115	6.1536
	24.16	25	24.16	70		28.84	28	8.40763	6.56	6.74982	8.05672	6.72109	19.5924		28.84	40	31.9977	27.96	28.7177	30.4435	28.7565	8.00231
	24.18	19	24.18	67		28.82	28	8.44773	6.5675	6.83678	8.01978	6.72617	19.5523		28.82	42	32.2078	28.0175	29.0195	30.4215	28.8019	9.79224
	24.2	19	24.2	63		28.8	26	8.51808	6.575	6.95199	7.98478	6.73131	17.4819		28.8	38	32.4889	28.075	29.3883	30.4031	28.8475	5.51107
	24.22	22	24.22	55		28.78	24	8.62647	6.5825	7.10336	7.95162	6.73649	15.3735		28.78	29	32.8554	28.1325	29.8387	30.3883	28.8933	-3.8554
	24.24	25	24.24	53		28.76	16	8.78212	6.59	7.30021	7.92018	6.74173	7.21788		28.76	23	33.3234	28.19	30.3871	30.3769	28.9395	-10.3234
	24.26	26	24.26	49		28.74	14	8.9956	6.5975	7.55321	7.89037	6.74702	5.0044		28.74	22	33.9111	28.2475	31.0518	30.3684	28.9858	-11.911
	24.28	22	24.28	42		28.72	12	9.27868	6.605	7.87422	7.86211	6.75235	2.72132		28.72	31	34.638	28.305	31.8526	30.363	29.0325	-3.63801
	24.3	22	24.3	34		28.7	9	9.64396	6.6125	8.27592	7.83531	6.75773	-0.64396		28.7	40	35.5252	28.3625	32.8106	30.3603	29.0793	4.47476
	24.32	22	24.32	41		28.68	20	10.1046	6.62	8.77154	7.80988	6.76316	9.89542		28.68	40	36.5948	28.42	33.9482	30.3601	29.1264	3.40523
	24.34	21	24.34	39		28.66	25	10.6733	6.6275	9.37392	7.78576	6.76863	14.3267		28.66	35	37.8685	28.4775	35.2873	30.3625	29.1737	-2.86853
	24.36	24	24.36	49		28.64	30	11.3618	6.635	10.0948	7.76289	6.77414	18.6382		28.64	30	39.3678	28.535	36.8494	30.3671	29.2213	-9.36784
	24.38	24	24.38	65		28.62	35	12.1797	6.6425	10.9438	7.74119	6.7797	22.8203		28.62	23	41.1121	28.5925	38.6542	30.3739	29.269	-18.1121
	24.4	25	24.4	74		28.6	32	13.1334	6.65	11.9275	7.7206	6.78529	18.8666		28.6	30	43.1186	28.65	40.7188	30.3828	29.317	-13.1186
	24.42	19	24.42	73		28.58	34	14.2248	6.6575	13.0478	7.70108	6.79093	19.7752		28.58	42	45.3996	28.7075	43.0558	30.3937	29.3651	-3.39964
	24.44	13	24.44	70		28.56	26	15.4504	6.665	14.3013	7.68256	6.7966	10.5496		28.56	38	47.9626	28.765	45.6728	30.4063	29.4135	-9.96264
	24.46	8	24.46	65		28.54	16	16.8003	6.6725	15.678	7.665	6.80231	-0.80032		28.54	41	50.8079	28.8225	48.57	30.4208	29.462	-9.80787
	24.48	11	24.48	71		28.52	18	18.2576	6.68	17.1612	7.64835	6.80806	-0.25761		28.52	38	53.9285	28.88	51.7408	30.4369	29.5108	-15.9285
	24.5	11	24.5	62		28.5	12	19.7977	6.6875	18.7263	7.63257	6.81384	-7.7977		28.5	28	57.3079	28.9375	55.1687	30.4546	29.5597	-29.3079
	24.52	17	24.52	61		28.48	22	21.3889	6.695	20.3416	7.61762	6.81966	0.61114		28.48	33	60.9201	28.995	58.8275	30.4738	29.6087	-27.9201
	24.54	21	24.54	61		28.46	32	22.9928	6.7025	21.9688	7.60345	6.8255	9.00723		28.46	43	64.7285	29.0525	62.6811	30.4945	29.658	-21.7285
	24.56	25	24.56	49		28.44	40	24.5657	6.71	23.5643	7.59004	6.83139	15.4343		28.44	66	68.6863	29.11	66.6825	30.5164	29.7074	-2.68629
	24.58	25	24.58	42		28.42	50	26.0608	6.7175	25.0812	7.57735	6.8373	23.9392		28.42	83	72.7377	29.1675	70.776	30.5397	29.757	10.2623
	24.6	21	24.6	36		28.4	48	27.4295	6.725	26.4709	7.56534	6.84325	20.5705		28.4	85	76.817	29.225	74.8961	30.5642	29.8067	8.18298
	24.62	13	24.62	38		28.38	43	28.6246	6.7325	27.6865	7.55399	6.84922	14.3753		28.38	86	80.8515	29.2825	78.97	30.5899	29.8566	5.1485
	24.64	16	24.64	40		28.36	34	29.6028	6.74	28.6843	7.54326	6.85522	4.39724		28.36	83	84.7626	29.34	82.9193	30.6167	29.9066	-1.76258
	24.66	20	24.66	44		28.34	25	30.3271	6.7475	29.4278	7.53313	6.86126	-5.32715		28.34	81	88.4698	29.3975	86.6634	30.6446	29.9568	-7.46978
	24.68	30	24.68	54		28.32	28	30.7695	6.755	29.8887	7.52358	6.86732	-2.76955		28.32	90	91.8911	29.455	90.1206	30.6735	30.0071	-1.89114
	24.7	29	24.7	63		28.3	31	30.9123	6.7625	30.0493	7.51457	6.8734	0.08773		28.3	98	94.9477	29.5125	93.2119	30.7033	30.0575	3.05227
	24.72	24	24.72	71		28.28	33	30.7493	6.77	29.9037	7.50609	6.87952	2.25071		28.28	107	97.566	29.57	95.8638	30.7341	30.1081	9.43396
	24.74	24	24.74	66		28.26	37	30.2866	6.7775	29.4578	7.49811	6.88566	6.71341		28.26	104	99.6819	29.6275	98.0123	30.7658	30.1588	4.31811
	24.76	20	24.76	59		28.24	35	29.5418	6.785	28.7294	7.49061	6.89182	5.45821		28.24	106	101.242	29.685	99.6036	30.7983	30.2097	4.75847
	24.78	19	24.78	48		28.22	35	28.543	6.7925	27.7464	7.48357	6.89801	6.45697		28.22	99	102.205	29.7425	100.598	30.8316	30.2606	-3.20503
	24.8	19	24.8	47		28.2	30	27.3273	6.8	26.5461	7.47698	6.90423	2.67272		28.2	102	102.548	29.8	100.97	30.8657	30.3117	-0.54771
	24.82	17	24.82	53		28.18	27	25.9376	6.8075	25.1713	7.47082	6.91046	1.06242		28.18	112	102.261	29.8575	100.713	30.9006	30.3629	9.73877
	24.84	16	24.84	55		28.16	24	24.4212	6.815	23.6694	7.46506	6.91672	-0.4212		28.16	109	101.354	29.915	99.8334	30.9362	30.4143	7.64615
	24.86	12	24.86	63		28.14	27	22.8265	6.8225	22.0888	7.4597	6.923	4.17349		28.14	102	99.8502	29.9725	98.3571	30.9724	30.4657	2.14981
	24.88	9	24.88	69		28.12	27	21.2007	6.83	20.4767	7.45471	6.92931	5.79925		28.12	96	97.7904	30.03	96.3238	31.0093	30.5172	-1.79035
	24.9	15	24.9	59		28.1	24	19.5872	6.8375	18.8764	7.45009	6.93563	4.41284		28.1	80	95.2273	30.0875	93.7866	31.0468	30.5689	-15.2273
	24.92	20	24.92	52		28.08	23	18.0241	6.845	17.3263	7.44581	6.94198	4.97587		28.08	78	92.2259	30.145	90.8103	31.085	30.6206	-14.2259
	24.94	29	24.94	49		28.06	20	16.5434	6.8525	15.8582	7.44187	6.94834	3.45664		28.06	65	88.8593	30.2025	87.4681	31.1237	30.6725	-23.8592
	24.96	23	24.96	53		28.04	21	15.1694	6.86	14.4964	7.43826	6.95473	5.83061		28.04	68	85.2067	30.26	83.8393	31.1629	30.7245	-17.2067
	24.98	18	24.98	52		28.02	31	13.919	6.8675	13.2579	7.43495	6.96113	17.081		28.02	64	81.3489	30.3175	80.0046	31.2028	30.7765	-17.3489
	25	8	25	39		28	37	12.802	6.875	12.1525	7.43195	6.96756	24.1979		28	55	77.3675	30.375	76.0457	31.2431	30.8286	-22.3675
	25.02	6	25.02	34		27.98	32	11.8221	6.8825	11.1839	7.42923	6.974	20.1779		27.98	47	73.3404	30.4325	72.0406	31.2839	30.8809	-26.3404
	25.04	12	25.04	35		27.96	25	10.9771	6.89	10.3498	7.42679	6.98046	14.0229		27.96	48	69.3405	30.49	68.0621	31.3252	30.9332	-21.3405
	25.06	17	25.06	38		27.94	12	10.2605	6.8975	9.64398	7.42462	6.98693	1.73946		27.94	46	65.4333	30.5475	64.1757	31.3669	30.9856	-19.4333
	25.08	23	25.08	34		27.92	4	9.66273	6.905	9.05659	7.42271	6.99343	-5.66273		27.92	54	61.6744	30.605	60.4372	31.4091	31.0382	-7.67442
	25.1	20	25.1	42		27.9	0	9.17195	6.9125	8.57596	7.42105	6.99994	-9.17195		27.9	60	58.1108	30.6625	56.8933	31.4517	31.0907	1.8892
	25.12	12	25.12	48		27.88	7	8.77531	6.92	8.18922	7.41962	7.00647	-1.77531		27.88	60	54.7787	30.72	53.5805	31.4948	31.1434	5.22131
	25.14	18	25.14	43		27.86	22	8.45969	6.9275	7.88324	7.41843	7.01301	13.5403		27.86	46	51.7044	30.7775	50.525	31.5382	31.1962	-5.70438
	25.16	24	25.16	35		27.84	30	8.21228	6.935	7.64523	7.41747	7.01957	21.7877		27.84	37	48.9035	30.835	47.7425	31.582	31.249	-11.9035
	25.18	29	25.18	30		27.82	23	8.02124	6.9425	7.46337	7.41672	7.02615	14.9788		27.82	25	46.3837	30.8925	45.2406	31.6261	31.3019	-21.3837
	25.2	36	25.2	52		27.8	22	7.87591	6.95	7.32699	7.41618	7.03274	14.1241		27.8	22	44.1441	30.95	43.0186	31.6706	31.3549	-22.1441
	25.22	29	25.22	62		27.78	16	7.76698	6.9575	7.22679	7.41585	7.03935	8.23302		27.78	17	42.1777	31.0075	41.0692	31.7155	31.408	-25.1777
	25.24	25	25.24	62		27.76	13	7.6865	6.965	7.15482	7.41571	7.04596	5.3135		27.76	21	40.4711	31.065	39.3793	31.7607	31.4611	-19.4711
	25.26	8	25.26	56		27.74	16	7.62791	6.9725	7.10456	7.41575	7.0526	8.37209		27.74	42	39.0077	31.1225	37.9322	31.8062	31.5143	2.99231
	25.28	1	25.28	44		27.72	15	7.5859	6.98	7.07066	7.41599	7.05925	7.4141		27.72	54	37.7677	31.18	36.7081	31.852	31.5676	16.2323
	25.3	1	25.3	39		27.7	13	7.55624	6.9875	7.04893	7.4164	7.06591	5.44376		27.7	60	36.7297	31.2375	35.6856	31.8981	31.6209	23.2703
	25.32	7	25.32	38		27.68	12	7.53564	6.995	7.03608	7.41698	7.07258	4.46436		27.68	60	35.8713	31.295	34.8425	31.9445	31.6743	24.1287
	25.34	12	25.34	42		27.66	4	7.5216	7.0025	7.02961	7.41772	7.07927	-3.5216		27.66	52	35.1707	31.3525	34.1567	31.9912	31.7278	16.8293
	25.36	17	25.36	55		27.64	7	7.51225	7.01	7.02766	7.41863	7.08597	-0.51225		27.64	43	34.6065	31.41	33.6071	32.0381	31.7813	8.39346
	25.38	17	25.38	48		27.62	7	7.50622	7.0175	7.02885	7.41969	7.09268	-0.50622		27.62	34	34.159	31.4675	33.1737	32.0853	31.8349	-0.159
	25.4	16	25.4	55		27.6	18	7.50251	7.025	7.0322	7.4209	7.09941	10.4975		27.6	19	33.8097	31.525	32.8383	32.1328	31.8886	-14.8097
	25.42	16	25.42	41		27.58	26	7.50041	7.0325	7.03701	7.42226	7.10614	18.4996		27.58	27	33.5422	31.5825	32.5844	32.1805	31.9423	-6.54224
	25.44	12	25.44	53		27.56	29	7.49944	7.04	7.04278	7.42376	7.11289	21.5006		27.56	28	33.3421	31.64	32.3976	32.2284	31.9961	-5.34214
	25.46	10	25.46	63		27.54	33	7.49925	7.0475	7.0492	7.4254	7.11965	25.5008		27.54	24	33.1969	31.6975	32.2654	32.2766	32.05	-9.19686
	25.48	12	25.48	69		27.52	33	7.49962	7.055	7.05602	7.42717	7.12642	25.5004		27.52	24	33.0956	31.755	32.1769	32.3249	32.1038	-9.09562
	25.5	18	25.5	57		27.5	28	7.50038	7.0625	7.06311	7.42907	7.1332	20.4996		27.5	27	33.0294	31.8125	32.1231	32.3735	32.1578	-6.02942
	25.52	19	25.52	51		27.48	23	7.50145	7.07	7.07036	7.4311	7.14	15.4985		27.48	34	32.9908	31.87	32.0967	32.4223	32.2118	1.0092
	25.54	22	25.54	42		27.46	17	7.50275	7.0775	7.0777	7.43325	7.1468	9.49725		27.46	40	32.9736	31.9275	32.0915	32.4713	32.2659	7.02636
	25.56	20	25.56	39		27.44	18	7.50424	7.085	7.08512	7.43551	7.15361	10.4958		27.44	38	32.973	31.985	32.1026	32.5205	32.3199	5.02697
	25.58	25	25.58	35		27.42	18	7.50589	7.0925	7.09257	7.43789	7.16044	10.4941		27.42	35	32.9851	32.0425	32.126	32.5699	32.3741	2.01495
	25.6	23	25.6	52		27.4	21	7.50769	7.1	7.10004	7.44038	7.16727	13.4923		27.4	36	33.0066	32.1	32.1589	32.6195	32.4283	2.99338
	25.62	22	25.62	52		27.38	26	7.50962	7.1075	7.10752	7.44298	7.17411	18.4904		27.38	29	33.0354	32.1575	32.1986	32.6692	32.4826	-4.03536
	25.64	23	25.64	44		27.36	23	7.51166	7.115	7.11501	7.44569	7.18097	15.4883		27.36	34	33.0694	32.215	32.2434	32.7191	32.5369	0.93058
	25.66	27	25.66	37		27.34	23	7.51383	7.1225	7.12251	7.44849	7.18783	15.4862		27.34	38	33.1074	32.2725	32.292	32.7692	32.5912	4.89258
	25.68	27	25.68	39		27.32	12	7.5161	7.13	7.13	7.4514	7.1947	4.4839		27.32	43	33.1483	32.33	32.3433	32.8195	32.6456	9.85168
	25.7	30	25.7	45		27.3	11	7.51848	7.1375	7.1375	7.4544	7.20158	3.48152		27.3	39	33.1913	32.3875	32.3964	32.8698	32.7001	5.80866
	25.72	23	25.72	44		27.28	11	7.52097	7.145	7.145	7.4575	7.20847	3.47903		27.28	39	33.2359	32.445	32.451	32.9204	32.7545	5.76409
	25.74	24	25.74	49		27.26	13	7.52355	7.1525	7.1525	7.46068	7.21537	5.47645		27.26	28	33.2816	32.5025	32.5065	32.9711	32.8091	-5.28163
	25.76	25	25.76	47		27.24	20	7.52623	7.16	7.16	7.46396	7.22227	12.4738		27.24	31	33.3282	32.56	32.5626	33.0219	32.8636	-2.32819
	25.78	22	25.78	35		27.22	24	7.52901	7.1675	7.1675	7.46732	7.22919	16.471		27.22	27	33.3754	32.6175	32.6192	33.0729	32.9183	-6.37539
	25.8	24	25.8	26		27.2	21	7.53188	7.175	7.175	7.47077	7.23611	13.4681		27.2	31	33.4231	32.675	32.6761	33.1241	32.9729	-2.42307
	25.82	23	25.82	27		27.18	16	7.53484	7.1825	7.1825	7.47429	7.24304	8.46516		27.18	42	33.4711	32.7325	32.7332	33.1753	33.0276	8.52887
	25.84	22	25.84	25		27.16	13	7.53788	7.19	7.19	7.4779	7.24998	5.46212		27.16	41	33.5195	32.79	32.7904	33.2267	33.0823	7.4805
	25.86	18	25.86	34		27.14	15	7.54101	7.1975	7.1975	7.48158	7.25693	7.45899		27.14	37	33.5681	32.8475	32.8478	33.2782	33.1371	3.43188
	25.88	15	25.88	41		27.12	20	7.54423	7.205	7.205	7.48534	7.26389	12.4558		27.12	35	33.617	32.905	32.9052	33.3299	33.1919	1.38305
	25.9	17	25.9	49		27.1	21	7.54752	7.2125	7.2125	7.48917	7.27085	13.4525		27.1	26	33.666	32.9625	32.9626	33.3816	33.2468	-7.666
	25.92	24	25.92	43		27.08	20	7.55089	7.22	7.22	7.49308	7.27782	12.4491		27.08	19	33.7152	33.02	33.0201	33.4335	33.3017	-14.7152
	25.94	20	25.94	37		27.06	17	7.55434	7.2275	7.2275	7.49705	7.28479	9.44566		27.06	25	33.7646	33.0775	33.0775	33.4855	33.3566	-8.76458
	25.96	15	25.96	35		27.04	9	7.55787	7.235	7.235	7.50109	7.29178	1.44213		27.04	28	33.8141	33.135	33.135	33.5376	33.4115	-5.81412
	25.98	10	25.98	39		27.02	7	7.56147	7.2425	7.2425	7.5052	7.29877	-0.56147		27.02	37	33.8638	33.1925	33.1925	33.5898	33.4665	3.1362
	26	6	26	42		27	12	7.56513	7.25	7.25	7.50937	7.30576	4.43487		27	35	33.9136	33.25	33.25	33.6421	33.5215	1.08639
	26.02	6	26.02	57		26.98	19	7.56887	7.2575	7.2575	7.51361	7.31277	11.4311		26.98	24	33.9636	33.3075	33.3075	33.6945	33.5766	-9.96357
	26.04	13	26.04	66		26.96	23	7.57268	7.265	7.265	7.5179	7.31978	15.4273		26.96	25	34.0137	33.365	33.365	33.747	33.6317	-9.01366
	26.06	18	26.06	68		26.94	22	7.57655	7.2725	7.2725	7.52226	7.3268	14.4235		26.94	24	34.0639	33.4225	33.4225	33.7996	33.6868	-10.0639
	26.08	24	26.08	53		26.92	9	7.58049	7.28	7.28	7.52667	7.33382	1.41951		26.92	23	34.1142	33.48	33.48	33.8523	33.742	-11.1142
	26.1	25	26.1	41		26.9	5	7.58449	7.2875	7.2875	7.53114	7.34085	-2.58449		26.9	37	34.1647	33.5375	33.5375	33.905	33.7972	2.83531
	26.12	27	26.12	28		26.88	8	7.58855	7.295	7.295	7.53567	7.34788	0.41145		26.88	40	34.2153	33.595	33.595	33.9579	33.8524	5.78472
	26.14	24	26.14	35		26.86	16	7.59267	7.3025	7.3025	7.54025	7.35493	8.40733		26.86	52	34.266	33.6525	33.6525	34.0109	33.9076	17.734
	26.16	19	26.16	29		26.84	28	7.59685	7.31	7.31	7.54488	7.36197	20.4032		26.84	47	34.3168	33.71	33.71	34.0639	33.9629	12.6832
	26.18	12	26.18	47		26.82	30	7.60109	7.3175	7.3175	7.54956	7.36903	22.3989		26.82	44	34.3677	33.7675	33.7675	34.117	34.0182	9.63227
	26.2	9	26.2	50		26.8	32	7.60539	7.325	7.325	7.5543	7.37609	24.3946		26.8	43	34.4188	33.825	33.825	34.1703	34.0735	8.58123
	26.22	6	26.22	46		26.78	29	7.60973	7.3325	7.3325	7.55908	7.38315	21.3903		26.78	39	34.4699	33.8825	33.8825	34.2235	34.1289	4.53008
	26.24	10	26.24	38		26.76	24	7.61414	7.34	7.34	7.56391	7.39022	16.3859		26.76	31	34.5212	33.94	33.94	34.2769	34.1843	-3.52117
	26.26	14	26.26	26		26.74	22	7.61859	7.3475	7.3475	7.56879	7.3973	14.3814		26.74	28	34.5725	33.9975	33.9975	34.3303	34.2397	-6.57252
	26.28	13	26.28	23		26.72	19	7.6231	7.355	7.355	7.57372	7.40438	11.3769		26.72	23	34.624	34.055	34.055	34.3839	34.2951	-11.624
	26.3	16	26.3	25		26.7	18	7.62765	7.3625	7.3625	7.57869	7.41147	10.3724		26.7	30	34.6755	34.1125	34.1125	34.4374	34.3506	-4.67552
	26.32	20	26.32	29		26.68	16	7.63226	7.37	7.37	7.5837	7.41856	8.36774		26.68	25	34.7272	34.17	34.17	34.4911	34.4061	-9.72716
	26.34	25	26.34	43		26.66	9	7.63691	7.3775	7.3775	7.58875	7.42565	1.36309		26.66	23	34.7789	34.2275	34.2275	34.5448	34.4616	-11.7789
	26.36	27	26.36	44		26.64	9	7.64161	7.385	7.385	7.59385	7.43276	1.35839		26.64	20	34.8307	34.285	34.285	34.5986	34.5171	-14.8307
	26.38	24	26.38	53		26.62	13	7.64635	7.3925	7.3925	7.59899	7.43986	5.35365		26.62	29	34.8826	34.3425	34.3425	34.6524	34.5727	-5.88265
	26.4	32	26.4	58		26.6	22	7.65114	7.4	7.4	7.60417	7.44697	14.3489		26.6	34	34.9346	34.4	34.4	34.7064	34.6283	-0.93465
	26.42	26	26.42	50		26.58	24	7.65597	7.4075	7.4075	7.60938	7.45409	16.344		26.58	43	34.9867	34.4575	34.4575	34.7603	34.6839	8.01326
	26.44	21	26.44	43		26.56	21	7.66085	7.415	7.415	7.61464	7.46121	13.3392		26.56	45	35.0389	34.515	34.515	34.8144	34.7396	9.96109
	26.46	18	26.46	35		26.54	15	7.66577	7.4225	7.4225	7.61993	7.46834	7.33423		26.54	45	35.0912	34.5725	34.5725	34.8685	34.7952	9.90883
	26.48	15	26.48	35		26.52	16	7.67072	7.43	7.43	7.62526	7.47547	8.32928		26.52	37	35.1435	34.63	34.63	34.9226	34.8509	1.85649
	26.5	16	26.5	33		26.5	16	7.67572	7.4375	7.4375	7.63062	7.4826	8.32428		26.5	33	35.1959	34.6875	34.6875	34.9768	34.9066	-2.19592
	26.52	16	26.52	37		26.48	15	7.68076	7.445	7.445	7.63602	7.48974	7.31924		26.48	35	35.2484	34.745	34.745	35.0311	34.9623	-0.24842
	26.54	15	26.54	45		26.46	18	7.68584	7.4525	7.4525	7.64145	7.49688	10.3142		26.46	35	35.301	34.8025	34.8025	35.0854	35.0181	-0.30098
	26.56	21	26.56	45		26.44	21	7.69095	7.46	7.46	7.64692	7.50403	13.309		26.44	43	35.3536	34.86	34.86	35.1398	35.0739	7.64638
	26.58	24	26.58	43		26.42	26	7.6961	7.4675	7.4675	7.65242	7.51118	18.3039		26.42	50	35.4063	34.9175	34.9175	35.1942	35.1296	14.5937
	26.6	22	26.6	34		26.4	32	7.70129	7.475	7.475	7.65795	7.51834	24.2987		26.4	58	35.4591	34.975	34.975	35.2487	35.1855	22.5409
	26.62	13	26.62	29		26.38	24	7.70651	7.4825	7.4825	7.66351	7.5255	16.2935		26.38	53	35.512	35.0325	35.0325	35.3032	35.2413	17.488
	26.64	9	26.64	20		26.36	27	7.71176	7.49	7.49	7.6691	7.53266	19.2882		26.36	44	35.5649	35.09	35.09	35.3578	35.2971	8.4351
	26.66	9	26.66	23		26.34	25	7.71706	7.4975	7.4975	7.67473	7.53983	17.2829		26.34	43	35.6179	35.1475	35.1475	35.4124	35.353	7.38212
	26.68	16	26.68	25		26.32	20	7.72238	7.505	7.505	7.68038	7.547	12.2776		26.32	29	35.6709	35.205	35.205	35.467	35.4089	-6.67094
	26.7	18	26.7	30		26.3	16	7.72774	7.5125	7.5125	7.68606	7.55418	8.27226		26.3	25	35.724	35.2625	35.2625	35.5217	35.4648	-10.7241
	26.72	19	26.72	23		26.28	13	7.73312	7.52	7.52	7.69177	7.56136	5.26688		26.28	23	35.7772	35.32	35.32	35.5765	35.5207	-12.7772
	26.74	22	26.74	28		26.26	14	7.73854	7.5275	7.5275	7.6975	7.56854	6.26146		26.26	26	35.8305	35.3775	35.3775	35.6313	35.5767	-9.83048
	26.76	24	26.76	31		26.24	10	7.74399	7.535	7.535	7.70327	7.57573	2.25601		26.24	38	35.8838	35.435	35.435	35.6861	35.6326	2.11623
	26.78	29	26.78	39		26.22	6	7.74947	7.5425	7.5425	7.70906	7.58292	-1.74947		26.22	46	35.9371	35.4925	35.4925	35.741	35.6886	10.0629
	26.8	32	26.8	43		26.2	9	7.75498	7.55	7.55	7.71487	7.59011	1.24502		26.2	50	35.9906	35.55	35.55	35.7959	35.7446	14.0094
	26.82	30	26.82	44		26.18	12	7.76052	7.5575	7.5575	7.72071	7.59731	4.23948		26.18	47	36.044	35.6075	35.6075	35.8509	35.8006	10.956
	26.84	28	26.84	47		26.16	19	7.76609	7.565	7.565	7.72658	7.60451	11.2339		26.16	29	36.0976	35.665	35.665	35.9059	35.8567	-7.09757
	26.86	16	26.86	52		26.14	24	7.77168	7.5725	7.5725	7.73247	7.61171	16.2283		26.14	35	36.1512	35.7225	35.7225	35.9609	35.9127	-1.15116
	26.88	8	26.88	40		26.12	27	7.7773	7.58	7.58	7.73839	7.61892	19.2227		26.12	28	36.2048	35.78	35.78	36.016	35.9688	-8.2048
	26.9	5	26.9	37		26.1	25	7.78295	7.5875	7.5875	7.74432	7.62613	17.2171		26.1	41	36.2585	35.8375	35.8375	36.0711	36.0249	4.74151
	26.92	9	26.92	23		26.08	24	7.78863	7.595	7.595	7.75028	7.63334	16.2114		26.08	53	36.3122	35.895	35.895	36.1263	36.081	16.6878
	26.94	22	26.94	24		26.06	18	7.79433	7.6025	7.6025	7.75627	7.64056	10.2057		26.06	68	36.366	35.9525	35.9525	36.1815	36.1371	31.634
	26.96	23	26.96	25		26.04	13	7.80005	7.61	7.61	7.76227	7.64778	5.19995		26.04	66	36.4199	36.01	36.01	36.2367	36.1932	29.5801
	26.98	19	26.98	24		26.02	6	7.8058	7.6175	7.6175	7.7683	7.655	-1.8058		26.02	57	36.4738	36.0675	36.0675	36.2919	36.2493	20.5262
	27	12	27	35		26	6	7.81158	7.625	7.625	7.77435	7.66223	-1.81158		26	42	36.5277	36.125	36.125	36.3472	36.3055	5.47227
	27.02	7	27.02	37		25.98	10	7.81737	7.6325	7.6325	7.78042	7.66946	2.18263		25.98	39	36.5817	36.1825	36.1825	36.4025	36.3617	2.41828
	27.04	9	27.04	28		25.96	15	7.8232	7.64	7.64	7.78651	7.67669	7.1768		25.96	35	36.6358	36.24	36.24	36.4579	36.4179	-1.63576
	27.06	17	27.06	25		25.94	20	7.82904	7.6475	7.6475	7.79262	7.68392	12.171		25.94	37	36.6898	36.2975	36.2975	36.5133	36.4741	0.31015
	27.08	20	27.08	19		25.92	24	7.83491	7.655	7.655	7.79875	7.69116	16.1651		25.92	43	36.744	36.355	36.355	36.5687	36.5303	6.25602
	27.1	21	27.1	26		25.9	17	7.8408	7.6625	7.6625	7.8049	7.6984	9.1592		25.9	49	36.7981	36.4125	36.4125	36.6241	36.5865	12.2019
	27.12	20	27.12	35		25.88	15	7.84671	7.67	7.67	7.81106	7.70565	7.15329		25.88	41	36.8524	36.47	36.47	36.6796	36.6428	4.14763
	27.14	15	27.14	37		25.86	18	7.85264	7.6775	7.6775	7.81725	7.71289	10.1474		25.86	34	36.9066	36.5275	36.5275	36.7351	36.699	-2.90662
	27.16	13	27.16	41		25.84	22	7.85859	7.685	7.685	7.82345	7.72014	14.1414		25.84	25	36.9609	36.585	36.585	36.7906	36.7553	-11.9609
	27.18	16	27.18	42		25.82	23	7.86457	7.6925	7.6925	7.82968	7.72739	15.1354		25.82	27	37.0153	36.6425	36.6425	36.8462	36.8116	-10.0153
	27.2	21	27.2	31		25.8	24	7.87056	7.7	7.7	7.83592	7.73465	16.1294		25.8	26	37.0697	36.7	36.7	36.9018	36.8679	-11.0696
	27.22	24	27.22	27		25.78	22	7.87658	7.7075	7.7075	7.84217	7.7419	14.1234		25.78	35	37.1241	36.7575	36.7575	36.9574	36.9242	-2.12407
	27.24	20	27.24	31		25.76	25	7.88261	7.715	7.715	7.84845	7.74916	17.1174		25.76	47	37.1785	36.815	36.815	37.013	36.9805	9.82146
	27.26	13	27.26	28		25.74	24	7.88866	7.7225	7.7225	7.85474	7.75642	16.1113		25.74	49	37.233	36.8725	36.8725	37.0687	37.0368	11.767
	27.28	11	27.28	39		25.72	23	7.89473	7.73	7.73	7.86105	7.76369	15.1053		25.72	44	37.2876	36.93	36.93	37.1244	37.0932	6.71243
	27.3	11	27.3	39		25.7	30	7.90083	7.7375	7.7375	7.86737	7.77095	22.0992		25.7	45	37.3421	36.9875	36.9875	37.1801	37.1495	7.65785
	27.32	12	27.32	43		25.68	27	7.90693	7.745	7.745	7.87371	7.77822	19.0931		25.68	39	37.3967	37.045	37.045	37.2358	37.2059	1.60325
	27.34	23	27.34	38		25.66	27	7.91306	7.7525	7.7525	7.88006	7.7855	19.0869		25.66	37	37.4514	37.1025	37.1025	37.2916	37.2623	-0.4514
	27.36	23	27.36	34		25.64	23	7.9192	7.76	7.76	7.88643	7.79277	15.0808		25.64	44	37.5061	37.16	37.16	37.3474	37.3187	6.49392
	27.38	26	27.38	29		25.62	22	7.92536	7.7675	7.7675	7.89282	7.80004	14.0746		25.62	52	37.5608	37.2175	37.2175	37.4032	37.3751	14.4392
	27.4	21	27.4	36		25.6	23	7.93154	7.775	7.775	7.89922	7.80732	15.0685		25.6	52	37.6155	37.275	37.275	37.459	37.4315	14.3844
	27.42	18	27.42	35		25.58	25	7.93774	7.7825	7.7825	7.90563	7.81461	17.0623		25.58	35	37.6703	37.3325	37.3325	37.5149	37.4879	-2.67033
	27.44	18	27.44	38		25.56	20	7.94395	7.79	7.79	7.91206	7.82189	12.0561		25.56	39	37.7251	37.39	37.39	37.5708	37.5444	1.27485
	27.46	17	27.46	40		25.54	22	7.95017	7.7975	7.7975	7.9185	7.82917	14.0498		25.54	42	37.78	37.4475	37.4475	37.6267	37.6008	4.22
	27.48	23	27.48	34		25.52	19	7.95642	7.805	7.805	7.92496	7.83646	11.0436		25.52	51	37.8349	37.505	37.505	37.6826	37.6573	13.1651
	27.5	28	27.5	27		25.5	18	7.96268	7.8125	7.8125	7.93143	7.84375	10.0373		25.5	57	37.8898	37.5625	37.5625	37.7385	37.7138	19.1102
	27.52	33	27.52	24		25.48	12	7.96895	7.82	7.82	7.93791	7.85104	4.03105		25.48	69	37.9447	37.62	37.62	37.7945	37.7702	31.0553
	27.54	33	27.54	24		25.46	10	7.97524	7.8275	7.8275	7.9444	7.85833	2.02476		25.46	63	37.9997	37.6775	37.6775	37.8505	37.8267	25.0003
	27.56	29	27.56	28		25.44	12	7.98154	7.835	7.835	7.95091	7.86563	4.01846		25.44	53	38.0547	37.735	37.735	37.9065	37.8832	14.9453
	27.58	26	27.58	27		25.42	16	7.98786	7.8425	7.8425	7.95743	7.87293	8.01214		25.42	41	38.1097	37.7925	37.7925	37.9625	37.9397	2.89026
	27.6	18	27.6	19		25.4	16	7.99419	7.85	7.85	7.96397	7.88023	8.00581		25.4	55	38.1648	37.85	37.85	38.0185	37.9963	16.8352
	27.62	7	27.62	34		25.38	17	8.00054	7.8575	7.8575	7.97051	7.88753	8.99946		25.38	48	38.2199	37.9075	37.9075	38.0746	38.0528	9.78011
	27.64	7	27.64	43		25.36	17	8.0069	7.865	7.865	7.97707	7.89483	8.9931		25.36	55	38.275	37.965	37.965	38.1307	38.1093	16.725
	27.66	4	27.66	52		25.34	12	8.01328	7.8725	7.8725	7.98364	7.90214	3.98672		25.34	42	38.3302	38.0225	38.0225	38.1868	38.1659	3.66985
	27.68	12	27.68	60		25.32	7	8.01966	7.88	7.88	7.99022	7.90944	-1.01966		25.32	38	38.3853	38.08	38.08	38.2429	38.2225	-0.38533
	27.7	13	27.7	60		25.3	1	8.02606	7.8875	7.8875	7.99681	7.91675	-7.02607		25.3	39	38.4405	38.1375	38.1375	38.299	38.279	0.55947
	27.72	15	27.72	54		25.28	1	8.03248	7.895	7.895	8.00341	7.92407	-7.03248		25.28	44	38.4958	38.195	38.195	38.3551	38.3356	5.50425
	27.74	16	27.74	42		25.26	8	8.03891	7.9025	7.9025	8.01003	7.93138	-0.03891		25.26	56	38.551	38.2525	38.2525	38.4113	38.3922	17.449
	27.76	13	27.76	21		25.24	25	8.04534	7.91	7.91	8.01665	7.93869	16.9547		25.24	62	38.6063	38.31	38.31	38.4675	38.4488	23.3937
	27.78	16	27.78	17		25.22	29	8.0518	7.9175	7.9175	8.02329	7.94601	20.9482		25.22	62	38.6616	38.3675	38.3675	38.5237	38.5054	23.3384
	27.8	22	27.8	22		25.2	36	8.05826	7.925	7.925	8.02993	7.95333	27.9417		25.2	52	38.7169	38.425	38.425	38.5799	38.562	13.2831
	27.82	23	27.82	25		25.18	29	8.06474	7.9325	7.9325	8.03659	7.96065	20.9353		25.18	30	38.7722	38.4825	38.4825	38.6361	38.6186	-8.77225
	27.84	30	27.84	37		25.16	24	8.07123	7.94	7.94	8.04326	7.96797	15.9288		25.16	35	38.8276	38.54	38.54	38.6924	38.6753	-3.82763
	27.86	22	27.86	46		25.14	18	8.07773	7.9475	7.9475	8.04993	7.97529	9.92227		25.14	43	38.883	38.5975	38.5975	38.7486	38.7319	4.11697
	27.88	7	27.88	60		25.12	12	8.08424	7.955	7.955	8.05662	7.98262	3.91576		25.12	48	38.9385	38.655	38.655	38.8049	38.7885	9.06155
	27.9	0	27.9	60		25.1	20	8.09076	7.9625	7.9625	8.06331	7.98994	11.9092		25.1	42	38.9939	38.7125	38.7125	38.8612	38.8452	3.0061
	27.92	4	27.92	54		25.08	23	8.09729	7.97	7.97	8.07002	7.99727	14.9027		25.08	34	39.0494	38.77	38.77	38.9175	38.9019	-5.04936
	27.94	12	27.94	46		25.06	17	8.10384	7.9775	7.9775	8.07673	8.0046	8.89616		25.06	38	39.1048	38.8275	38.8275	38.9738	38.9585	-1.10485
	27.96	25	27.96	48		25.04	12	8.11039	7.985	7.985	8.08346	8.01193	3.88961		25.04	35	39.1604	38.885	38.885	39.0302	39.0152	-4.16037
	27.98	32	27.98	47		25.02	6	8.11696	7.9925	7.9925	8.09019	8.01927	-2.11696		25.02	34	39.2159	38.9425	38.9425	39.0865	39.0719	-5.2159
	28	37	28	55		25	8	8.12354	8	8	8.09693	8.0266	-0.12354		25	39	39.2715	39	39	39.1429	39.1286	-0.27145
	28.02	31	28.02	64
	28.04	21	28.04	68
	28.06	20	28.06	65
	28.08	23	28.08	78
	28.1	24	28.1	80
	28.12	27	28.12	96
	28.14	27	28.14	102
	28.16	24	28.16	109
	28.18	27	28.18	112
	28.2	30	28.2	102
	28.22	35	28.22	99
	28.24	35	28.24	106
	28.26	37	28.26	104
	28.28	33	28.28	107
	28.3	31	28.3	98
	28.32	28	28.32	90
	28.34	25	28.34	81
	28.36	34	28.36	83
	28.38	43	28.38	86
	28.4	48	28.4	85
	28.42	50	28.42	83
	28.44	40	28.44	66
	28.46	32	28.46	43
	28.48	22	28.48	33
	28.5	12	28.5	28
	28.52	18	28.52	38
	28.54	16	28.54	41
	28.56	26	28.56	38
	28.58	34	28.58	42
	28.6	32	28.6	30
	28.62	35	28.62	23
	28.64	30	28.64	30
	28.66	25	28.66	35
	28.68	20	28.68	40
	28.7	9	28.7	40
	28.72	12	28.72	31
	28.74	14	28.74	22
	28.76	16	28.76	23
	28.78	24	28.78	29
	28.8	26	28.8	38
	28.82	28	28.82	42
	28.84	28	28.84	40
	28.86	21	28.86	38
	28.88	18	28.88	25
	28.9	20	28.9	9
	28.92	23	28.92	25
	28.94	23	28.94	34
	28.96	24	28.96	53
	28.98	24	28.98	67
	29	27	29	64
	29.02	24	29.02	58
	29.04	27	29.04	42
	29.06	31	29.06	26
	29.08	31	29.08	30
	29.1	28	29.1	33
	29.12	27	29.12	44
	29.14	23	29.14	46
	29.16	20	29.16	52
	29.18	17	29.18	48
	29.2	21	29.2	43
	29.22	24	29.22	46
	29.24	26	29.24	53
	29.26	29	29.26	66
	29.28	26	29.28	71
	29.3	23	29.3	59
	29.32	21	29.32	63
	29.34	13	29.34	51
	29.36	18	29.36	36
	29.38	25	29.38	30
	29.4	28	29.4	25
	29.42	37	29.42	31
	29.44	33	29.44	33
	29.46	32	29.46	36
	29.48	26	29.48	53
	29.5	15	29.5	59
	29.52	13	29.52	58
	29.54	11	29.54	49
	29.56	9	29.56	35
	29.58	12	29.58	17
	29.6	11	29.6	15
	29.62	13	29.62	36
	29.64	23	29.64	65
	29.66	28	29.66	88
	29.68	30	29.68	104
	29.7	29	29.7	96
	29.72	22	29.72	81
	29.74	19	29.74	61
	29.76	19	29.76	49
	29.78	21	29.78	51
	29.8	27	29.8	51
	29.82	31	29.82	54
	29.84	36	29.84	53
	29.86	39	29.86	52
	29.88	38	29.88	53
	29.9	30	29.9	64
	29.92	23	29.92	85
	29.94	23	29.94	110
	29.96	28	29.96	141
	29.98	38	29.98	173
	30	52	30	199
	30.02	53	30.02	211
	30.04	55	30.04	222
	30.06	57	30.06	217
	30.08	72	30.08	203
	30.1	105	30.1	171
	30.12	132	30.12	142
	30.14	150	30.14	120
	30.16	142	30.16	98
	30.18	110	30.18	74
	30.2	85	30.2	71
	30.22	60	30.22	64
	30.24	49	30.24	63
	30.26	53	30.26	63
	30.28	53	30.28	67
	30.3	53	30.3	69
	30.32	43	30.32	74
	30.34	35	30.34	69
	30.36	37	30.36	69
	30.38	28	30.38	66
	30.4	31	30.4	57
	30.42	34	30.42	47
	30.44	28	30.44	38
	30.46	30	30.46	30
	30.48	23	30.48	44
	30.5	26	30.5	55
	30.52	27	30.52	68
	30.54	19	30.54	83
	30.56	26	30.56	89
	30.58	25	30.58	81
	30.6	22	30.6	64
	30.62	31	30.62	38
	30.64	28	30.64	29
	30.66	36	30.66	23
	30.68	35	30.68	30
	30.7	23	30.7	53
	30.72	22	30.72	66
	30.74	16	30.74	76
	30.76	17	30.76	77
	30.78	21	30.78	59
	30.8	22	30.8	54
	30.82	31	30.82	51
	30.84	29	30.84	47
	30.86	30	30.86	46
	30.88	31	30.88	45
	30.9	30	30.9	37
	30.92	30	30.92	42
	30.94	22	30.94	38
	30.96	20	30.96	42
	30.98	19	30.98	64
	31	18	31	68
	31.02	23	31.02	71
	31.04	25	31.04	71
	31.06	18	31.06	59
	31.08	24	31.08	53
	31.1	25	31.1	38
	31.12	30	31.12	38
	31.14	39	31.14	55
	31.16	42	31.16	67
	31.18	41	31.18	64
	31.2	33	31.2	66
	31.22	22	31.22	66
	31.24	22	31.24	62
	31.26	17	31.26	63
	31.28	21	31.28	73
	31.3	25	31.3	82
	31.32	22	31.32	100
	31.34	27	31.34	103
	31.36	27	31.36	113
	31.38	33	31.38	114
	31.4	39	31.4	100
	31.42	44	31.42	102
	31.44	46	31.44	94
	31.46	48	31.46	93
	31.48	43	31.48	98
	31.5	39	31.5	97
	31.52	41	31.52	95
	31.54	42	31.54	89
	31.56	36	31.56	68
	31.58	34	31.58	69
	31.6	28	31.6	62
	31.62	25	31.62	70
	31.64	14	31.64	70
	31.66	14	31.66	66
	31.68	18	31.68	68
	31.7	21	31.7	61
	31.72	24	31.72	56
	31.74	30	31.74	49
	31.76	30	31.76	31
	31.78	27	31.78	31
	31.8	22	31.8	27
	31.82	19	31.82	32
	31.84	16	31.84	47
	31.86	16	31.86	48
	31.88	22	31.88	50
	31.9	25	31.9	52
	31.92	26	31.92	39
	31.94	30	31.94	44
	31.96	26	31.96	42
	31.98	20	31.98	39
	32	21	32	35
	32.02	17	32.02	21
	32.04	20	32.04	19
	32.06	20	32.06	35
	32.08	16	32.08	42
	32.1	15	32.1	50
	32.12	10	32.12	55
	32.14	7	32.14	45
	32.16	12	32.16	28
	32.18	15	32.18	10
	32.2	24	32.2	6
	32.22	25	32.22	11
	32.24	24	32.24	19
	32.26	21	32.26	31
	32.28	16	32.28	45
	32.3	13	32.3	55
	32.32	19	32.32	51
	32.34	25	32.34	45
	32.36	32	32.36	33
	32.38	28	32.38	14
	32.4	25	32.4	15
	32.42	16	32.42	21
	32.44	8	32.44	40
	32.46	3	32.46	58
	32.48	5	32.48	66
	32.5	9	32.5	70
	32.52	16	32.52	61
	32.54	16	32.54	41
	32.56	16	32.56	25
	32.58	12	32.58	13
	32.6	11	32.6	5
	32.62	9	32.62	10
	32.64	10	32.64	18
	32.66	11	32.66	29
	32.68	16	32.68	39
	32.7	16	32.7	37
	32.72	17	32.72	29
	32.74	14	32.74	27
	32.76	10	32.76	14
	32.78	5	32.78	15
	32.8	3	32.8	21
	32.82	2	32.82	25
	32.84	6	32.84	26
	32.86	13	32.86	30
	32.88	15	32.88	33
	32.9	12	32.9	37
	32.92	8	32.92	34
	32.94	6	32.94	35
	32.96	5	32.96	34
	32.98	3	32.98	25
	33	5	33	16
	33.02	8	33.02	10
	33.04	4	33.04	10
	33.06	5	33.06	16
	33.08	5	33.08	20
	33.1	5	33.1	27
	33.12	4	33.12	40
	33.14	2	33.14	50
	33.16	6	33.16	50
	33.18	5	33.18	38
	33.2	6	33.2	32
	33.22	9	33.22	28
	33.24	8	33.24	15
	33.26	9	33.26	8
	33.28	4	33.28	15
	33.3	1	33.3	18
	33.32	5	33.32	13
	33.34	4	33.34	8
	33.36	9	33.36	14
	33.38	13	33.38	25
	33.4	10	33.4	26
	33.42	8	33.42	33
	33.44	6	33.44	35
	33.46	1	33.46	34
	33.48	2	33.48	28
	33.5	8	33.5	28
	33.52	13	33.52	26
	33.54	19	33.54	24
	33.56	16	33.56	13
	33.58	8	33.58	11
	33.6	2	33.6	19
	33.62	1	33.62	40
	33.64	0	33.64	58
	33.66	5	33.66	82
	33.68	21	33.68	92
	33.7	33	33.7	100
	33.72	36	33.72	100
	33.74	39	33.74	90
	33.76	35	33.76	99
	33.78	24	33.78	96
	33.8	21	33.8	88
	33.82	22	33.82	80
	33.84	25	33.84	73
	33.86	30	33.86	72
	33.88	37	33.88	92
	33.9	38	33.9	90
	33.92	47	33.92	101
	33.94	50	33.94	111
	33.96	53	33.96	113
	33.98	52	33.98	110
	34	44	34	110
	34.02	35	34.02	109
	34.04	31	34.04	122
	34.06	25	34.06	112
	34.08	36	34.08	116
	34.1	40	34.1	121
	34.12	46	34.12	116
	34.14	56	34.14	118
	34.16	56	34.16	120
	34.18	58	34.18	125
	34.2	64	34.2	135
	34.22	65	34.22	141
	34.24	69	34.24	150
	34.26	66	34.26	143
	34.28	70	34.28	138
	34.3	79	34.3	126
	34.32	82	34.32	116
	34.34	85	34.34	111
	34.36	85	34.36	108
	34.38	83	34.38	123
	34.4	83	34.4	146
	34.42	91	34.42	155
	34.44	109	34.44	175
	34.46	120	34.46	172
	34.48	126	34.48	167
	34.5	128	34.5	176
	34.52	128	34.52	183
	34.54	123	34.54	227
	34.56	128	34.56	284
	34.58	136	34.58	354
	34.6	157	34.6	471
	34.62	184	34.62	614
	34.64	224	34.64	789
	34.66	266	34.66	1003
	34.68	327	34.68	1187
	34.7	381	34.7	1355
	34.72	442	34.72	1549
	34.74	511	34.74	1872
	34.76	594	34.76	3225
	34.78	677	34.78	7050
	34.8	742	34.8	13456
	34.82	803	34.82	20974
	34.84	1001	34.84	27196
	34.86	1971	34.86	30177
	34.88	3966	34.88	29011
	34.9	6479	34.9	23996
	34.92	8743	34.92	16988
	34.94	9905	34.94	10673
	34.96	9597	34.96	6264
	34.98	7866	34.98	3654
	35	5282	35	2134
	35.02	2992	35.02	1231
	35.04	1506	35.04	727
	35.06	732	35.06	517
	35.08	453	35.08	414
	35.1	303	35.1	426
	35.12	236	35.12	471
	35.14	204	35.14	455
	35.16	213	35.16	405
	35.18	237	35.18	344
	35.2	226	35.2	263
	35.22	195	35.22	197
	35.24	147	35.24	157
	35.26	91	35.26	132
	35.28	52	35.28	126
	35.3	28	35.3	133
	35.32	28	35.32	147
	35.34	45	35.34	153
	35.36	56	35.36	152
	35.38	65	35.38	139
	35.4	59	35.4	126
	35.42	48	35.42	118
	35.44	31	35.44	108
	35.46	18	35.46	99
	35.48	12	35.48	100
	35.5	13	35.5	93
	35.52	12	35.52	93
	35.54	19	35.54	91
	35.56	23	35.56	84
	35.58	22	35.58	82
	35.6	20	35.6	85
	35.62	19	35.62	75
	35.64	13	35.64	79
	35.66	4	35.66	84
	35.68	5	35.68	79
	35.7	11	35.7	81
	35.72	15	35.72	75
	35.74	20	35.74	56
	35.76	20	35.76	52
	35.78	13	35.78	38
	35.8	9	35.8	40
	35.82	1	35.82	44
	35.84	0	35.84	56
	35.86	0	35.86	67
	35.88	3	35.88	83
	35.9	5	35.9	79
	35.92	9	35.92	73
	35.94	5	35.94	51
	35.96	9	35.96	37
	35.98	9	35.98	23
	36	7	36	17
	36.02	12	36.02	24
	36.04	11	36.04	51
	36.06	5	36.06	68
	36.08	9	36.08	63
	36.1	7	36.1	63
	36.12	8	36.12	58
	36.14	13	36.14	50
	36.16	12	36.16	36
	36.18	9	36.18	37
	36.2	8	36.2	38
	36.22	7	36.22	30
	36.24	7	36.24	20
	36.26	9	36.26	26
	36.28	5	36.28	25
	36.3	3	36.3	36
	36.32	5	36.32	41
	36.34	6	36.34	40
	36.36	6	36.36	42
	36.38	11	36.38	45
	36.4	12	36.4	59
	36.42	13	36.42	71
	36.44	18	36.44	80
	36.46	21	36.46	87
	36.48	24	36.48	73
	36.5	25	36.5	48
	36.52	20	36.52	24
	36.54	19	36.54	11
	36.56	13	36.56	3
	36.58	8	36.58	14
	36.6	5	36.6	33
	36.62	0	36.62	38
	36.64	0	36.64	41
	36.66	0	36.66	33
	36.68	0	36.68	25
	36.7	5	36.7	13
	36.72	10	36.72	10
	36.74	16	36.74	12
	36.76	17	36.76	17
	36.78	17	36.78	25
	36.8	11	36.8	44
	36.82	12	36.82	49
	36.84	6	36.84	53
	36.86	0	36.86	46
	36.88	0	36.88	47
	36.9	2	36.9	27
	36.92	4	36.92	20
	36.94	12	36.94	20
	36.96	15	36.96	26
	36.98	19	36.98	24
	37	17	37	29
	37.02	15	37.02	33
	37.04	14	37.04	35
	37.06	17	37.06	28
	37.08	17	37.08	29
	37.1	14	37.1	26
	37.12	11	37.12	24
	37.14	10	37.14	29
	37.16	10	37.16	33
	37.18	8	37.18	41
	37.2	7	37.2	39
	37.22	10	37.22	49
	37.24	9	37.24	44
	37.26	11	37.26	39
	37.28	15	37.28	42
	37.3	23	37.3	39
	37.32	28	37.32	33
	37.34	30	37.34	33
	37.36	27	37.36	24
	37.38	18	37.38	24
	37.4	13	37.4	17
	37.42	10	37.42	19
	37.44	7	37.44	17
	37.46	9	37.46	20
	37.48	15	37.48	23
	37.5	17	37.5	24
	37.52	20	37.52	20
	37.54	17	37.54	22
	37.56	16	37.56	26
	37.58	17	37.58	33
	37.6	16	37.6	46
	37.62	12	37.62	61
	37.64	13	37.64	58
	37.66	11	37.66	47
	37.68	17	37.68	36
	37.7	18	37.7	16
	37.72	15	37.72	12
	37.74	17	37.74	14
	37.76	19	37.76	30
	37.78	16	37.78	34
	37.8	21	37.8	45
	37.82	23	37.82	48
	37.84	23	37.84	39
	37.86	23	37.86	26
	37.88	13	37.88	29
	37.9	3	37.9	27
	37.92	0	37.92	28
	37.94	3	37.94	28
	37.96	10	37.96	34
	37.98	16	37.98	38
	38	25	38	32
	38.02	29	38.02	29
	38.04	23	38.04	18
	38.06	21	38.06	20
	38.08	23	38.08	19
	38.1	19	38.1	16
	38.12	20	38.12	13
	38.14	22	38.14	23
	38.16	27	38.16	24
	38.18	22	38.18	22
	38.2	22	38.2	21
	38.22	22	38.22	31
	38.24	24	38.24	32
	38.26	20	38.26	31
	38.28	20	38.28	35
	38.3	19	38.3	38
	38.32	21	38.32	27
	38.34	22	38.34	23
	38.36	22	38.36	27
	38.38	18	38.38	31
	38.4	18	38.4	30
	38.42	14	38.42	37
	38.44	9	38.44	44
	38.46	6	38.46	40
	38.48	11	38.48	33
	38.5	15	38.5	32
	38.52	21	38.52	31
	38.54	26	38.54	23
	38.56	34	38.56	17
	38.58	34	38.58	7
	38.6	32	38.6	10
	38.62	27	38.62	11
	38.64	18	38.64	23
	38.66	13	38.66	32
	38.68	13	38.68	40
	38.7	12	38.7	43
	38.72	15	38.72	40
	38.74	16	38.74	25
	38.76	19	38.76	29
	38.78	23	38.78	27
	38.8	23	38.8	29
	38.82	24	38.82	21
	38.84	26	38.84	22
	38.86	23	38.86	24
	38.88	18	38.88	25
	38.9	13	38.9	25
	38.92	12	38.92	39
	38.94	10	38.94	49
	38.96	12	38.96	58
	38.98	17	38.98	55
	39	25	39	48
	39.02	23	39.02	44
	39.04	22	39.04	44
	39.06	19	39.06	42
	39.08	17	39.08	67
	39.1	16	39.1	81
	39.12	27	39.12	91
	39.14	35	39.14	97
	39.16	45	39.16	92
	39.18	46	39.18	87
	39.2	46	39.2	68
	39.22	40	39.22	51
	39.24	37	39.24	56
	39.26	31	39.26	53
	39.28	37	39.28	61
	39.3	38	39.3	82
	39.32	43	39.32	92
	39.34	44	39.34	97
	39.36	39	39.36	90
	39.38	28	39.38	80
	39.4	21	39.4	84
	39.42	13	39.42	79
	39.44	21	39.44	80
	39.46	26	39.46	82
	39.48	33	39.48	85
	39.5	40	39.5	71
	39.52	43	39.52	68
	39.54	38	39.54	55
	39.56	31	39.56	67
	39.58	26	39.58	71
	39.6	27	39.6	71
	39.62	27	39.62	76
	39.64	31	39.64	92
	39.66	39	39.66	80
	39.68	44	39.68	73
	39.7	46	39.7	74
	39.72	47	39.72	86
	39.74	45	39.74	81
	39.76	44	39.76	79
	39.78	38	39.78	86
	39.8	35	39.8	82
	39.82	31	39.82	76
	39.84	32	39.84	61
	39.86	33	39.86	71
	39.88	42	39.88	72
	39.9	47	39.9	64
	39.92	55	39.92	77
	39.94	49	39.94	90
	39.96	46	39.96	97
	39.98	49	39.98	122
	40	51	40	136
	40.02	53	40.02	157
	40.04	55	40.04	149
	40.06	56	40.06	149
	40.08	55	40.08	142
	40.1	51	40.1	127
	40.12	61	40.12	125
	40.14	74	40.14	136
	40.16	84	40.16	163
	40.18	92	40.18	209
	40.2	107	40.2	275
	40.22	113	40.22	384
	40.24	122	40.24	532
	40.26	146	40.26	688
	40.28	186	40.28	850
	40.3	227	40.3	1006
	40.32	279	40.32	1140
	40.34	337	40.34	1222
	40.36	394	40.36	1379
	40.38	447	40.38	2196
	40.4	497	40.4	4680
	40.42	532	40.42	9477
	40.44	571	40.44	15560
	40.46	719	40.46	20886
	40.48	1467	40.48	23874
	40.5	2869	40.5	23583
	40.52	4561	40.52	19920
	40.54	6160	40.54	14320
	40.56	7033	40.56	8829
	40.58	6847	40.58	5021
	40.6	5665	40.6	2827
	40.62	3873	40.62	1638
	40.64	2294	40.64	1067
	40.66	1206	40.66	808
	40.68	604	40.68	572
	40.7	427	40.7	470
	40.72	357	40.72	378
	40.74	296	40.74	310
	40.76	246	40.76	255
	40.78	185	40.78	262
	40.8	157	40.8	222
	40.82	132	40.82	183
	40.84	109	40.84	152
	40.86	84	40.86	144
	40.88	71	40.88	106
	40.9	55	40.9	107
	40.92	41	40.92	106
	40.94	33	40.94	98
	40.96	35	40.96	79
	40.98	37	40.98	67
	41	40	41	60
	41.02	44	41.02	57
	41.04	49	41.04	52
	41.06	45	41.06	57
	41.08	43	41.08	63
	41.1	29	41.1	58
	41.12	22	41.12	72
	41.14	17	41.14	73
	41.16	9	41.16	70
	41.18	9	41.18	68
	41.2	17	41.2	63
	41.22	25	41.22	44
	41.24	32	41.24	38
	41.26	36	41.26	36
	41.28	31	41.28	44
	41.3	24	41.3	36
	41.32	10	41.32	42
	41.34	6	41.34	46
	41.36	4	41.36	36
	41.38	9	41.38	26
	41.4	14	41.4	34
	41.42	25	41.42	42
	41.44	28	41.44	42
	41.46	27	41.46	58
	41.48	18	41.48	64
	41.5	19	41.5	67
	41.52	14	41.52	54
	41.54	12	41.54	44
	41.56	9	41.56	34
	41.58	15	41.58	16
	41.6	13	41.6	12
	41.62	12	41.62	26
	41.64	8	41.64	39
	41.66	17	41.66	51
	41.68	15	41.68	49
	41.7	18	41.7	42
	41.72	20	41.72	32
	41.74	24	41.74	12
	41.76	21	41.76	8
	41.78	18	41.78	4
	41.8	12	41.8	18
	41.82	10	41.82	29
	41.84	2	41.84	39
	41.86	0	41.86	55
	41.88	0	41.88	72
	41.9	2	41.9	74
	41.92	6	41.92	62
	41.94	18	41.94	48
	41.96	27	41.96	34
	41.98	33	41.98	13
	42	35	42	7
	42.02	32	42.02	18
	42.04	31	42.04	27
	42.06	23	42.06	28
	42.08	19	42.08	30
	42.1	19	42.1	30
	42.12	18	42.12	29
	42.14	17	42.14	16
	42.16	17	42.16	19
	42.18	18	42.18	23
	42.2	17	42.2	29
	42.22	11	42.22	30
	42.24	9	42.24	29
	42.26	8	42.26	26
	42.28	10	42.28	24
	42.3	13	42.3	10
	42.32	14	42.32	11
	42.34	17	42.34	12
	42.36	15	42.36	17
	42.38	6	42.38	14
	42.4	7	42.4	6
	42.42	12	42.42	10
	42.44	17	42.44	9
	42.46	23	42.46	6
	42.48	24	42.48	15
	42.5	25	42.5	14
	42.52	21	42.52	14
	42.54	9	42.54	11
	42.56	5	42.56	14
	42.58	4	42.58	23
	42.6	5	42.6	23
	42.62	5	42.62	21
	42.64	7	42.64	16
	42.66	9	42.66	7
	42.68	15	42.68	1
	42.7	19	42.7	0
	42.72	18	42.72	1
	42.74	22	42.74	3
	42.76	25	42.76	4
	42.78	25	42.78	4
	42.8	22	42.8	1
	42.82	14	42.82	4
	42.84	12	42.84	6
	42.86	10	42.86	7
	42.88	4	42.88	7
	42.9	7	42.9	12
	42.92	17	42.92	15
	42.94	27	42.94	13
	42.96	32	42.96	7
	42.98	33	42.98	10
	43	33	43	9
	43.02	30	43.02	4
	43.04	22	43.04	4
	43.06	15	43.06	11
	43.08	13	43.08	12
	43.1	12	43.1	8
	43.12	12	43.12	7
	43.14	15	43.14	13
	43.16	16	43.16	9
	43.18	22	43.18	10
	43.2	17	43.2	17
	43.22	21	43.22	21
	43.24	25	43.24	24
	43.26	24	43.26	16
	43.28	23	43.28	27
	43.3	16	43.3	31
	43.32	13	43.32	25
	43.34	12	43.34	20
	43.36	2	43.36	16
	43.38	7	43.38	17
	43.4	11	43.4	13
	43.42	20	43.42	7
	43.44	25	43.44	22
	43.46	21	43.46	29
	43.48	19	43.48	30
	43.5	19	43.5	20
	43.52	14	43.52	25
	43.54	14	43.54	28
	43.56	18	43.56	17
	43.58	23	43.58	17
	43.6	28	43.6	32
	43.62	28	43.62	40
	43.64	29	43.64	44
	43.66	29	43.66	46
	43.68	28	43.68	56
	43.7	31	43.7	48
	43.72	34	43.72	32
	43.74	33	43.74	33
	43.76	33	43.76	41
	43.78	31	43.78	36
	43.8	28	43.8	33
	43.82	18	43.82	40
	43.84	13	43.84	36
	43.86	12	43.86	24
	43.88	10	43.88	13
	43.9	10	43.9	13
	43.92	16	43.92	10
	43.94	19	43.94	2
	43.96	23	43.96	0
	43.98	22	43.98	4
	44	24	44	4
	44.02	26	44.02	5
	44.04	22	44.04	3
	44.06	19	44.06	10
	44.08	17	44.08	12
	44.1	15	44.1	12
	44.12	14	44.12	23
	44.14	12	44.14	30
	44.16	17	44.16	38
	44.18	21	44.18	34
	44.2	24	44.2	31
	44.22	28	44.22	33
	44.24	31	44.24	25
	44.26	35	44.26	15
	44.28	33	44.28	13
	44.3	26	44.3	11
	44.32	19	44.32	13
	44.34	14	44.34	14
	44.36	18	44.36	20
	44.38	18	44.38	27
	44.4	19	44.4	32
	44.42	23	44.42	33
	44.44	23	44.44	34
	44.46	24	44.46	40
	44.48	20	44.48	54
	44.5	24	44.5	63
	44.52	28	44.52	57
	44.54	27	44.54	48
	44.56	25	44.56	41
	44.58	24	44.58	34
	44.6	22	44.6	26
	44.62	18	44.62	24
	44.64	16	44.64	24
	44.66	16	44.66	25
	44.68	20	44.68	20
	44.7	25	44.7	18
	44.72	28	44.72	24
	44.74	32	44.74	26
	44.76	28	44.76	26
	44.78	24	44.78	25
	44.8	20	44.8	18
	44.82	13	44.82	21
	44.84	10	44.84	19
	44.86	6	44.86	26
	44.88	6	44.88	36
	44.9	7	44.9	36
	44.92	10	44.92	36
	44.94	17	44.94	24
	44.96	25	44.96	23
	44.98	31	44.98	19
	45	32	45	19
	45.02	28	45.02	33
	45.04	23	45.04	38
	45.06	20	45.06	43
	45.08	17	45.08	39
	45.1	14	45.1	30
	45.12	16	45.12	25
	45.14	19	45.14	23
	45.16	20	45.16	25
	45.18	19	45.18	23
	45.2	23	45.2	23
	45.22	28	45.22	21
	45.24	26	45.24	24
	45.26	22	45.26	25
	45.28	22	45.28	29
	45.3	21	45.3	43
	45.32	17	45.32	48
	45.34	18	45.34	48
	45.36	22	45.36	52
	45.38	24	45.38	45
	45.4	23	45.4	36
	45.42	16	45.42	26
	45.44	13	45.44	24
	45.46	11	45.46	22
	45.48	8	45.48	18
	45.5	15	45.5	19
	45.52	18	45.52	40
	45.54	25	45.54	50
	45.56	30	45.56	56
	45.58	31	45.58	58
	45.6	26	45.6	51
	45.62	25	45.62	40
	45.64	20	45.64	24
	45.66	18	45.66	19
	45.68	15	45.68	20
	45.7	18	45.7	25
	45.72	21	45.72	33
	45.74	22	45.74	44
	45.76	19	45.76	49
	45.78	19	45.78	50
	45.8	21	45.8	45
	45.82	20	45.82	33
	45.84	19	45.84	17
	45.86	23	45.86	15
	45.88	30	45.88	19
	45.9	29	45.9	32
	45.92	25	45.92	34
	45.94	24	45.94	37
	45.96	23	45.96	37
	45.98	18	45.98	34
	46	7	46	31
	46.02	9	46.02	32
	46.04	15	46.04	35
	46.06	11	46.06	32
	46.08	11	46.08	25
	46.1	14	46.1	30
	46.12	22	46.12	38
	46.14	20	46.14	47
	46.16	17	46.16	46
	46.18	23	46.18	50
	46.2	26	46.2	47
	46.22	23	46.22	42
	46.24	19	46.24	32
	46.26	20	46.26	34
	46.28	24	46.28	27
	46.3	20	46.3	25
	46.32	18	46.32	30
	46.34	14	46.34	33
	46.36	19	46.36	47
	46.38	19	46.38	51
	46.4	23	46.4	61
	46.42	25	46.42	57
	46.44	29	46.44	52
	46.46	32	46.46	45
	46.48	29	46.48	37
	46.5	21	46.5	31
	46.52	18	46.52	43
	46.54	16	46.54	54
	46.56	16	46.56	66
	46.58	11	46.58	64
	46.6	12	46.6	65
	46.62	14	46.62	46
	46.64	17	46.64	18
	46.66	14	46.66	4
	46.68	17	46.68	12
	46.7	24	46.7	22
	46.72	28	46.72	34
	46.74	30	46.74	51
	46.76	29	46.76	61
	46.78	24	46.78	66
	46.8	21	46.8	63
	46.82	12	46.82	53
	46.84	9	46.84	43
	46.86	5	46.86	35
	46.88	5	46.88	32
	46.9	8	46.9	28
	46.92	7	46.92	29
	46.94	15	46.94	28
	46.96	19	46.96	40
	46.98	20	46.98	39
	47	20	47	42
	47.02	17	47.02	49
	47.04	16	47.04	50
	47.06	12	47.06	50
	47.08	13	47.08	49
	47.1	22	47.1	35
	47.12	20	47.12	33
	47.14	22	47.14	17
	47.16	18	47.16	19
	47.18	19	47.18	18
	47.2	18	47.2	24
	47.22	18	47.22	30
	47.24	17	47.24	40
	47.26	17	47.26	54
	47.28	19	47.28	58
	47.3	21	47.3	54
	47.32	20	47.32	64
	47.34	24	47.34	60
	47.36	24	47.36	54
	47.38	27	47.38	40
	47.4	21	47.4	38
	47.42	19	47.42	41
	47.44	20	47.44	30
	47.46	16	47.46	27
	47.48	14	47.48	23
	47.5	15	47.5	16
	47.52	19	47.52	13
	47.54	21	47.54	15
	47.56	19	47.56	15
	47.58	20	47.58	19
	47.6	19	47.6	25
	47.62	15	47.62	30
	47.64	11	47.64	28
	47.66	11	47.66	39
	47.68	16	47.68	46
	47.7	18	47.7	43
	47.72	18	47.72	35
	47.74	20	47.74	31
	47.76	19	47.76	23
	47.78	19	47.78	15
	47.8	16	47.8	5
	47.82	13	47.82	9
	47.84	11	47.84	18
	47.86	13	47.86	23
	47.88	14	47.88	41
	47.9	19	47.9	57
	47.92	24	47.92	61
	47.94	30	47.94	58
	47.96	33	47.96	45
	47.98	29	47.98	32
	48	21	48	21
	48.02	16	48.02	8
	48.04	6	48.04	7
	48.06	3	48.06	10
	48.08	4	48.08	9
	48.1	8	48.1	9
	48.12	19	48.12	23
	48.14	24	48.14	38
	48.16	28	48.16	41
	48.18	32	48.18	39
	48.2	30	48.2	40
	48.22	25	48.22	37
	48.24	22	48.24	25
	48.26	18	48.26	15
	48.28	19	48.28	14
	48.3	16	48.3	9
	48.32	11	48.32	6
	48.34	11	48.34	2
	48.36	6	48.36	5
	48.38	2	48.38	10
	48.4	5	48.4	15
	48.42	9	48.42	23
	48.44	13	48.44	21
	48.46	13	48.46	22
	48.48	19	48.48	23
	48.5	24	48.5	23
	48.52	26	48.52	16
	48.54	24	48.54	19
	48.56	26	48.56	21
	48.58	26	48.58	24
	48.6	20	48.6	19
	48.62	15	48.62	17
	48.64	16	48.64	10
	48.66	12	48.66	7
	48.68	10	48.68	2
	48.7	7	48.7	3
	48.72	7	48.72	3
	48.74	10	48.74	15
	48.76	11	48.76	30
	48.78	15	48.78	42
	48.8	20	48.8	43
	48.82	21	48.82	44
	48.84	23	48.84	36
	48.86	21	48.86	29
	48.88	16	48.88	26
	48.9	16	48.9	29
	48.92	13	48.92	31
	48.94	14	48.94	23
	48.96	14	48.96	14
	48.98	15	48.98	17
	49	18	49	19
	49.02	16	49.02	27
	49.04	12	49.04	30
	49.06	15	49.06	37
	49.08	13	49.08	33
	49.1	15	49.1	21
	49.12	13	49.12	16
	49.14	11	49.14	11
	49.16	14	49.16	11
	49.18	14	49.18	16
	49.2	10	49.2	16
	49.22	14	49.22	21
	49.24	17	49.24	27
	49.26	23	49.26	29
	49.28	20	49.28	39
	49.3	18	49.3	34
	49.32	18	49.32	33
	49.34	15	49.34	42
	49.36	9	49.36	35
	49.38	10	49.38	31
	49.4	13	49.4	37
	49.42	15	49.42	45
	49.44	15	49.44	63
	49.46	15	49.46	61
	49.48	16	49.48	59
	49.5	17	49.5	52
	49.52	18	49.52	36
	49.54	18	49.54	26
	49.56	20	49.56	21
	49.58	23	49.58	22
	49.6	25	49.6	26
	49.62	24	49.62	27
	49.64	27	49.64	30
	49.66	22	49.66	23
	49.68	19	49.68	25
	49.7	20	49.7	36
	49.72	18	49.72	35
	49.74	13	49.74	39
	49.76	10	49.76	41
	49.78	9	49.78	54
	49.8	10	49.8	56
	49.82	9	49.82	58
	49.84	10	49.84	69
	49.86	21	49.86	88
	49.88	27	49.88	96
	49.9	27	49.9	98
	49.92	36	49.92	106
	49.94	40	49.94	107
	49.96	44	49.96	101
	49.98	46	49.98	90
	50	43	50	87
	50.02	47	50.02	91
	50.04	45	50.04	94
	50.06	44	50.06	87
	50.08	46	50.08	90
	50.1	44	50.1	77
	50.12	44	50.12	62
	50.14	45	50.14	46
	50.16	40	50.16	35
	50.18	40	50.18	32
	50.2	33	50.2	29
	50.22	32	50.22	28
	50.24	29	50.24	26
	50.26	25	50.26	30
	50.28	25	50.28	37
	50.3	25	50.3	55
	50.32	24	50.32	55
	50.34	19	50.34	61
	50.36	10	50.36	68
	50.38	10	50.38	68
	50.4	11	50.4	66
	50.42	12	50.42	75
	50.44	18	50.44	78
	50.46	24	50.46	86
	50.48	26	50.48	71
	50.5	27	50.5	68
	50.52	20	50.52	76
	50.54	24	50.54	72
	50.56	32	50.56	63
	50.58	36	50.58	60
	50.6	42	50.6	52
	50.62	47	50.62	55
	50.64	46	50.64	53
	50.66	42	50.66	55
	50.68	27	50.68	64
	50.7	19	50.7	60
	50.72	13	50.72	53
	50.74	8	50.74	51
	50.76	10	50.76	40
	50.78	15	50.78	38
	50.8	22	50.8	33
	50.82	24	50.82	27
	50.84	24	50.84	22
	50.86	24	50.86	20
	50.88	27	50.88	18
	50.9	30	50.9	22
	50.92	29	50.92	20
	50.94	29	50.94	26
	50.96	30	50.96	31
	50.98	29	50.98	41
	51	24	51	45
	51.02	21	51.02	60
	51.04	18	51.04	55
	51.06	11	51.06	57
	51.08	6	51.08	56
	51.1	6	51.1	58
	51.12	6	51.12	55
	51.14	14	51.14	51
	51.16	16	51.16	45
	51.18	19	51.18	43
	51.2	20	51.2	31
	51.22	20	51.22	23
	51.24	22	51.24	19
	51.26	18	51.26	22
	51.28	11	51.28	26
	51.3	8	51.3	29
	51.32	6	51.32	38
	51.34	6	51.34	40
	51.36	7	51.36	46
	51.38	10	51.38	43
	51.4	15	51.4	41
	51.42	18	51.42	35
	51.44	14	51.44	36
	51.46	17	51.46	26
	51.48	21	51.48	26
	51.5	24	51.5	20
	51.52	22	51.52	22
	51.54	22	51.54	20
	51.56	25	51.56	25
	51.58	20	51.58	20
	51.6	10	51.6	22
	51.62	10	51.62	12
	51.64	12	51.64	15
	51.66	14	51.66	19
	51.68	13	51.68	23
	51.7	16	51.7	18
	51.72	21	51.72	22
	51.74	17	51.74	21
	51.76	9	51.76	22
	51.78	11	51.78	13
	51.8	12	51.8	21
	51.82	10	51.82	31
	51.84	11	51.84	32
	51.86	13	51.86	22
	51.88	13	51.88	25
	51.9	16	51.9	26
	51.92	13	51.92	36
	51.94	17	51.94	32
	51.96	14	51.96	38
	51.98	15	51.98	46
	52	23	52	50
	52.02	27	52.02	42
	52.04	28	52.04	43
	52.06	30	52.06	35
	52.08	21	52.08	38
	52.1	19	52.1	35
	52.12	16	52.12	37
	52.14	13	52.14	38
	52.16	15	52.16	42
	52.18	13	52.18	31
	52.2	12	52.2	39
	52.22	15	52.22	32
	52.24	13	52.24	35
	52.26	15	52.26	36
	52.28	19	52.28	34
	52.3	17	52.3	24
	52.32	24	52.32	27
	52.34	21	52.34	14
	52.36	19	52.36	33
	52.38	22	52.38	36
	52.4	17	52.4	40
	52.42	16	52.42	49
	52.44	16	52.44	54
	52.46	11	52.46	65
	52.48	15	52.48	88
	52.5	18	52.5	81
	52.52	18	52.52	83
	52.54	23	52.54	62
	52.56	24	52.56	43
	52.58	31	52.58	34
	52.6	27	52.6	18
	52.62	17	52.62	22
	52.64	13	52.64	26
	52.66	10	52.66	19
	52.68	3	52.68	21
	52.7	0	52.7	15
	52.72	1	52.72	16
	52.74	8	52.74	30
	52.76	11	52.76	36
	52.78	13	52.78	37
	52.8	17	52.8	36
	52.82	19	52.82	32
	52.84	17	52.84	36
	52.86	11	52.86	37
	52.88	10	52.88	36
	52.9	6	52.9	44
	52.92	8	52.92	42
	52.94	12	52.94	37
	52.96	21	52.96	33
	52.98	25	52.98	22
	53	25	53	22
	53.02	24	53.02	23
	53.04	23	53.04	18
	53.06	24	53.06	12
	53.08	24	53.08	12
	53.1	23	53.1	21
	53.12	24	53.12	27
	53.14	22	53.14	33
	53.16	16	53.16	41
	53.18	11	53.18	47
	53.2	8	53.2	45
	53.22	8	53.22	40
	53.24	6	53.24	33
	53.26	6	53.26	27
	53.28	8	53.28	26
	53.3	11	53.3	24
	53.32	16	53.32	30
	53.34	19	53.34	41
	53.36	23	53.36	42
	53.38	25	53.38	53
	53.4	26	53.4	54
	53.42	26	53.42	54
	53.44	20	53.44	61
	53.46	13	53.46	51
	53.48	7	53.48	44
	53.5	5	53.5	47
	53.52	1	53.52	42
	53.54	3	53.54	38
	53.56	3	53.56	35
	53.58	7	53.58	31
	53.6	8	53.6	33
	53.62	17	53.62	22
	53.64	18	53.64	11
	53.66	22	53.66	21
	53.68	19	53.68	28
	53.7	22	53.7	30
	53.72	18	53.72	38
	53.74	16	53.74	38
	53.76	15	53.76	41
	53.78	21	53.78	39
	53.8	20	53.8	31
	53.82	19	53.82	29
	53.84	15	53.84	26
	53.86	16	53.86	25
	53.88	14	53.88	21
	53.9	13	53.9	22
	53.92	8	53.92	22
	53.94	12	53.94	27
	53.96	14	53.96	32
	53.98	15	53.98	33
	54	19	54	33
	54.02	22	54.02	46
	54.04	23	54.04	49
	54.06	22	54.06	50
	54.08	18	54.08	52
	54.1	19	54.1	57
	54.12	16	54.12	56
	54.14	18	54.14	50
	54.16	20	54.16	45
	54.18	17	54.18	40
	54.2	19	54.2	33
	54.22	17	54.22	21
	54.24	16	54.24	14
	54.26	18	54.26	16
	54.28	19	54.28	13
	54.3	18	54.3	13
	54.32	14	54.32	21
	54.34	8	54.34	21
	54.36	10	54.36	28
	54.38	10	54.38	32
	54.4	12	54.4	33
	54.42	15	54.42	36
	54.44	17	54.44	36
	54.46	19	54.46	35
	54.48	19	54.48	30
	54.5	17	54.5	26
	54.52	18	54.52	20
	54.54	23	54.54	19
	54.56	27	54.56	23
	54.58	26	54.58	25
	54.6	21	54.6	41
	54.62	19	54.62	49
	54.64	18	54.64	47
	54.66	16	54.66	43
	54.68	15	54.68	29
	54.7	15	54.7	15
	54.72	14	54.72	5
	54.74	17	54.74	1
	54.76	17	54.76	3
	54.78	21	54.78	9
	54.8	24	54.8	15
	54.82	26	54.82	26
	54.84	25	54.84	41
	54.86	20	54.86	42
	54.88	18	54.88	42
	54.9	15	54.9	41
	54.92	13	54.92	35
	54.94	13	54.94	31
	54.96	11	54.96	25
	54.98	9	54.98	19
	55	10	55	20
	55.02	10	55.02	20
	55.04	11	55.04	28
	55.06	17	55.06	33
	55.08	25	55.08	40
	55.1	26	55.1	48
	55.12	27	55.12	45
	55.14	23	55.14	38
	55.16	22	55.16	35
	55.18	17	55.18	32
	55.2	15	55.2	26
	55.22	17	55.22	15
	55.24	19	55.24	6
	55.26	19	55.26	6
	55.28	23	55.28	6
	55.3	24	55.3	12
	55.32	22	55.32	22
	55.34	20	55.34	30
	55.36	15	55.36	33
	55.38	13	55.38	35
	55.4	14	55.4	34
	55.42	14	55.42	35
	55.44	17	55.44	43
	55.46	21	55.46	43
	55.48	20	55.48	40
	55.5	17	55.5	32
	55.52	18	55.52	30
	55.54	19	55.54	25
	55.56	19	55.56	24
	55.58	16	55.58	19
	55.6	17	55.6	21
	55.62	20	55.62	25
	55.64	21	55.64	27
	55.66	17	55.66	24
	55.68	20	55.68	35
	55.7	19	55.7	34
	55.72	20	55.72	39
	55.74	22	55.74	33
	55.76	21	55.76	37
	55.78	20	55.78	43
	55.8	14	55.8	41
	55.82	10	55.82	33
	55.84	10	55.84	37
	55.86	11	55.86	26
	55.88	14	55.88	25
	55.9	21	55.9	22
	55.92	24	55.92	23
	55.94	22	55.94	18
	55.96	20	55.96	8
	55.98	22	55.98	4
	56	18	56	4
	56.02	17	56.02	0
	56.04	15	56.04	3
	56.06	11	56.06	4
	56.08	9	56.08	7
	56.1	4	56.1	18
	56.12	9	56.12	23
	56.14	17	56.14	26
	56.16	21	56.16	24
	56.18	23	56.18	19
	56.2	25	56.2	13
	56.22	21	56.22	2
	56.24	21	56.24	1
	56.26	18	56.26	8
	56.28	13	56.28	10
	56.3	11	56.3	8
	56.32	9	56.32	8
	56.34	7	56.34	5
	56.36	10	56.36	4
	56.38	9	56.38	3
	56.4	13	56.4	4
	56.42	16	56.42	3
	56.44	19	56.44	9
	56.46	21	56.46	13
	56.48	27	56.48	16
	56.5	28	56.5	15
	56.52	26	56.52	21
	56.54	21	56.54	26
	56.56	18	56.56	27
	56.58	21	56.58	26
	56.6	22	56.6	31
	56.62	23	56.62	29
	56.64	26	56.64	24
	56.66	24	56.66	16
	56.68	24	56.68	15
	56.7	26	56.7	14
	56.72	23	56.72	13
	56.74	23	56.74	9
	56.76	21	56.76	11
	56.78	19	56.78	10
	56.8	19	56.8	12
	56.82	18	56.82	19
	56.84	22	56.84	31
	56.86	23	56.86	37
	56.88	23	56.88	36
	56.9	27	56.9	31
	56.92	28	56.92	26
	56.94	30	56.94	17
	56.96	30	56.96	14
	56.98	27	56.98	15
	57	30	57	14
	57.02	21	57.02	14
	57.04	21	57.04	12
	57.06	21	57.06	11
	57.08	22	57.08	7
	57.1	22	57.1	2
	57.12	26	57.12	8
	57.14	25	57.14	20
	57.16	28	57.16	22
	57.18	26	57.18	33
	57.2	29	57.2	38
	57.22	29	57.22	46
	57.24	30	57.24	50
	57.26	29	57.26	39
	57.28	27	57.28	36
	57.3	25	57.3	41
	57.32	21	57.32	30
	57.34	23	57.34	28
	57.36	22	57.36	17
	57.38	23	57.38	15
	57.4	24	57.4	11
	57.42	26	57.42	0
	57.44	26	57.44	0
	57.46	31	57.46	0
	57.48	29	57.48	0
	57.5	28	57.5	1
	57.52	27	57.52	16
	57.54	30	57.54	25
	57.56	26	57.56	29
	57.58	26	57.58	29
	57.6	25	57.6	23
	57.62	19	57.62	11
	57.64	17	57.64	0
	57.66	17	57.66	0
	57.68	16	57.68	6
	57.7	19	57.7	9
	57.72	23	57.72	14
	57.74	23	57.74	20
	57.76	20	57.76	25
	57.78	21	57.78	26
	57.8	26	57.8	27
	57.82	26	57.82	30
	57.84	31	57.84	35
	57.86	33	57.86	32
	57.88	32	57.88	28
	57.9	35	57.9	28
	57.92	37	57.92	28
	57.94	42	57.94	22
	57.96	42	57.96	27
	57.98	42	57.98	36
	58	49	58	48
	58.02	45	58.02	48
	58.04	44	58.04	51
	58.06	40	58.06	54
	58.08	34	58.08	53
	58.1	35	58.1	47
	58.12	31	58.12	45
	58.14	31	58.14	48
	58.16	32	58.16	49
	58.18	36	58.18	60
	58.2	42	58.2	74
	58.22	40	58.22	89
	58.24	41	58.24	114
	58.26	54	58.26	150
	58.28	70	58.28	200
	58.3	83	58.3	266
	58.32	87	58.32	338
	58.34	102	58.34	417
	58.36	119	58.36	499
	58.38	131	58.38	567
	58.4	155	58.4	650
	58.42	185	58.42	752
	58.44	205	58.44	887
	58.46	225	58.46	1072
	58.48	248	58.48	1372
	58.5	270	58.5	2038
	58.52	308	58.52	3414
	58.54	344	58.54	5910
	58.56	442	58.56	9082
	58.58	636	58.58	12221
	58.6	1063	58.6	14424
	58.62	1710	58.62	15036
	58.64	2475	58.64	13842
	58.66	3191	58.66	11272
	58.68	3685	58.68	8227
	58.7	3765	58.7	5587
	58.72	3414	58.72	3628
	58.74	2750	58.74	2343
	58.76	2018	58.76	1549
	58.78	1354	58.78	1078
	58.8	811	58.8	794
	58.82	478	58.82	602
	58.84	308	58.84	488
	58.86	221	58.86	402
	58.88	188	58.88	370
	58.9	164	58.9	303
	58.92	153	58.92	259
	58.94	139	58.94	222
	58.96	116	58.96	197
	58.98	116	58.98	156
	59	109	59	139
	59.02	102	59.02	140
	59.04	100	59.04	114
	59.06	80	59.06	108
	59.08	70	59.08	98
	59.1	54	59.1	77
	59.12	55	59.12	52
	59.14	43	59.14	50
	59.16	30	59.16	53
	59.18	22	59.18	38
	59.2	11	59.2	48
	59.22	15	59.22	52
	59.24	20	59.24	42
	59.26	23	59.26	48
	59.28	24	59.28	55
	59.3	28	59.3	58
	59.32	39	59.32	47
	59.34	42	59.34	49
	59.36	45	59.36	49
	59.38	45	59.38	39
	59.4	40	59.4	35
	59.42	31	59.42	45
	59.44	27	59.44	45
	59.46	19	59.46	37
	59.48	12	59.48	30
	59.5	3	59.5	22
	59.52	0	59.52	12
	59.54	0	59.54	14
	59.56	0	59.56	25
	59.58	5	59.58	37
	59.6	11	59.6	45
	59.62	17	59.62	46
	59.64	25	59.64	45
	59.66	33	59.66	32
	59.68	32	59.68	35
	59.7	28	59.7	26
	59.72	25	59.72	33
	59.74	18	59.74	44
	59.76	18	59.76	56
	59.78	19	59.78	65
	59.8	15	59.8	67
	59.82	12	59.82	66
	59.84	9	59.84	70
	59.86	13	59.86	63
	59.88	23	59.88	66
	59.9	29	59.9	75
	59.92	39	59.92	82
[truncated: 1,504 more rows]
